# Supplementary material for: Physical Activity and Sedentary Behavior Research in Indonesian Youth: A Scoping Review
Source: Int J Environ Res Public Health. 2020 Oct 21;17(20):7665. doi: 10.3390/ijerph17207665 (PMC7593924; doi:10.3390/ijerph17207665)
Supplement: Supplementary file 1 [file ijerph-17-07665-s001.zip]

Archive with 6 entries (6 files):
- Table S1. PRISMA-ScR Checklist.rtf
- Table S2. Literature search strategy.docx
- Table S3. Data Extraction & the references (MS Excel).xlsx
- Table S4. Study topic and subtopic of included studies.docx
- Table S5. Summary of research design.docx
- Table S6. Characteristics of study samples (MS Word).docx
