# Supplementary material for: Physical Activity and Sedentary Behavior Research in Indonesian Youth: A Scoping Review
Source: Int J Environ Res Public Health. 2020 Oct 21;17(20):7665. doi: 10.3390/ijerph17207665 (PMC7593924; doi:10.3390/ijerph17207665)
Supplement: Supplementary file 1 [file ijerph-17-07665-s001.zip › Table S3. Data Extraction & the references (MS Excel).xlsx]

## Sheet: Data Extraction
Title: Physical activity and sedentary behavior research on Indonesian youth: A scoping review
Authors: Fitria Dwi Andriyani, Stuart J.H. Biddle, Novita Intan Arovah, Katrien De Cocker
Corresponding author: Fitria Dwi Andriyani, email: FitriaDwi.Andriyani@usq.edu.au, fitria.dwi.andriyani@uny.ac.id
Table S3. Data Extraction
No	Author	Year	Title	Publication type	Full-text availability	Language of the full-text	Abstract availability	Language of the abstract	Study design	Research method	Study sample and study population							Data Collection Method	Measure of physical activity (PA)				Measure of sedentary behaviour (SB)				Other PA or SB related measure				Intervention/experiment description		Study Topic	Details of Study topic						Results
											Sample size	Sampling method	Sex	Age/Grade	Rural (R)/Urban (U)	Island (Area)	Population group/school level		Type	Device/questionnaire description	Domain/type of PA	Validated (Yes/No)	Type	Device/questionnaire description	Domain/type of SB	Validated (Yes/No)	Type	Device/questionnaire description	Variables assessed	Validated (Yes/No)	Intervention type (general)	Intervention type (specific)		PA, SB, or both	Prevalence study (Yes/No)	Study on determinants/correlates of PA and/or SB	Study of outcomes of PA and/or SB	Validation of a PA- and/or SB-related measure	Includes prevalence and/or description of PA and or SB (Yes/No)
1	Department of Health, Republik Indonesia	2008	Basic Health Research 2007	Government document	Yes	Bahasa Indonesia	Yes	Bahasa Indonesia	Cross-sectional study	Quantitative	Not specified	Proportional to size, random sampling	both	10-14 years old	both	Indonesia	Adolescents	interview-administered	Questionnaire	Not specified	Total	Not specified	n/a	n/a	n/a	n/a	n/a	n/a	n/a	n/a	n/a	n/a	Includes Prevalence of PA	PA	NO	No	No	No	Prevalence of PA	Prevalence of insufficient PA in children age 10-14 years old was 66,9%
2	Ministry of Health, Republic of Indonesia	2013	Basic Health Research 2013	Government document	Yes	Bahasa Indonesia	Yes	Bahasa Indonesia	Cross-sectional study	Quantitative	Not specified	Proportional to size, systematic sampling	both	10-14 years old	both	Indonesia	Adolescents	self-administered	n/a	n/a	n/a	n/a	Questionnaire	Not specified	Total	Not specified	n/a	n/a	n/a	n/a	n/a	n/a	Includes Prevalence of SB	SB	No	No	No	No	Prevalence of SB	Prevalence of SB samples age 10-14 years old: <3 hours/day (28.2%), 3-5.9 hours/day (42.7%), ≥6 hours/day (29.1%). Prevalence of SB samples age 15-19 years old: <3 hours/day (30.9%), 3-5.9 hours/day (43.1%), ≥6 jam (25.5%)
3	Arundhana et al.	2013	Sedentary behavior as a risk factor of obesity in elementary school students in Yogyakarta city and Bantul district	Journal article	Yes	Bahasa Indonesia	Yes	Both	Case-control study	Quantitative	488	Proportional to Size, simple random sampling	both	grade 1 to 5	both	Java (Yogyakarta)	Primary school	self-administered	Questionnaire	Modified children’s physical activities questionnaire (CPAQ)	Total	Not specified	Questionnaire	Modified questionnaire on children’s physical activities (CPAQ)	screen time and sitting	Not specified	n/a	n/a	n/a	n/a	n/a	n/a	Correlate of SB, Includes PA and SB measurement	Both	No	Correlate of SB (BMI)	No	No	PA and SB measurement	Duration of SB in obese students was longer than those not obese with average difference 49.81 minutes/day (p<0.01). There was a significant correlation between SB and obesity with OR=6.93 (95% CI: 4.56-10.54). Duration of SB, low PA, moderate PA, and vigoorus PA (minutes/day) in obese students: 315.06±48.72; 371.60±61.85; 174.33±35.06; and 70.87±37.28 respectively. Duration of SB, low PA, modera…
4	Irdianty et al.	2016	Physical activity and snack consumption of obese adolescents in rural and urban area of Bantul distict	Journal article	Yes	Bahasa Indonesia	Yes	English	Case-control study	Quantitative	124	Not specified	both	Not specified	both	Java (Yogyakarta)	Senior high school	Not specified	Not specified	Not specified	Not specified	Not specified	Not specified	Not specified	Not specified	Not specified	n/a	n/a	n/a	n/a	n/a	n/a	Correlate of PA, Includes prevalence of PA and SB	Both	No	Correlate of PA (BMI)	No	No	Prevalence of PA and SB	Adolescents who do light physical activities are more likely have obesity almost 5 times than those who do sufficient physical activity. 94.3% participants did high SB, while 5.7% did low SB. Prevalence of PA in obese students: low PA (75.8%), moderate PA (24.2%). Prevalence of PA in non- obese students: low PA (38.7%), moderate PA (61.3%)
5	Astuti	2015	The relationship between waist circumference, physical activity, smoking habit, and eating pattern toward blood pressure of adolescents in Senior High School in Abepura district Jayapura	Master Thesis	No	n/a	Yes	Both	Cross-sectional study	Quantitative	161	Proportional random sampling	both	Not specified	Not specified	Papua (Abepura)	Senior high school	Not specified	Questionnaire	Not specified	Total	Not specified	n/a	n/a	n/a	n/a	n/a	n/a	n/a	n/a	n/a	n/a	Correlate of PA	PA	No	Correlate of PA (Blood biomarker)	No	No	No	There was no association between physical activity and hypertension (p > 0,05).
6	Huriyati et al.	2004	Physical activity of junior high school adolescents in Yogyakarta City and Bantul District and its relationship with obesity	Journal article	Yes	Bahasa Indonesia	Yes	English	Case-control study	Quantitative	280	Random sampling	both	Not specified	both	Java (Yogyakarta)	Junior High School	Not specified	Questionnaire	Modified IPAQ	Total	Not specified	n/a	n/a	n/a	n/a	n/a	n/a	n/a	n/a	n/a	n/a	Correlate of PA, Includes Prevalence of PA	PA	No	Correlate of PA (BMI)	No	No	Prevalence of PA	There was a significant difference in activity between participants in Urban and Rural area. Obese adolescents spent longer time in light PA activity than non-obese adolescents. The association of ligth PA to obesity is independent from other factors such as calorie intake and parental obesity status.
7	Sjahid et al.	2001	The relationship between eating pattern and physical activity pattern with obesity in children	Journal article	Yes	Bahasa Indonesia	Yes	Both	Cross-sectional study	Quantitative	122	Not specified	both	4-12	Not specified	Java (Bandung)	Kindergarten, Primary school	interview-administered	Questionnaire	7-day physical activity	Total	Not specified	n/a	n/a	n/a	n/a	n/a	n/a	n/a	n/a	n/a	n/a	Correlate of PA	PA	No	Correlate of PA (BMI)	No	No	No	Obese children have low Physical Activity Score (PAS) compared to non-obese children (p=0.000). PAS has significant negative correlation with BMI (r=-0.615; p<0.001). PAS has a stronger effect than calorie intake (p=0.000 compared to p=0.026 and 0.0001) in the development of primary childhood obesity.
8	Anam et al.	2010	The influence of diet and sports toward BMI, body fat, and physical fitness of obese children	Journal article	Yes	Bahasa Indonesia	Yes	Bahasa Indonesia	Intervention trial	Quantitative	20	Consecutive sampling	both	9-10 years old	Not specified	Java (Semarang)	Primary school	interview-administered	Questionnaire	Global Physical Activity Questionnaire (GPAQ)	Total	Not specified	n/a	n/a	n/a	n/a	Test	20 m multistage fitness shuttle run test	Physical fitness	Not specified	diet and exercise	1. Diet intervention, 2. A moderate to vigorous exercise intervention (3 times/weeks @ 45 minutes) for 8 weeks.	Outcome of PA, Includes prevalence of PA	PA	No	No	Outcome of PA (BMI, Physical fitness, Blood biomarkers)	No	Prevalence of PA	There were significant differences on BMI (decreased 0,6 kg/m2), physical fitness level (increased 1,66 ml/kg/min), LDL (decreased 13,5 mg/dl), and HDL (increased 7,5 mg/d) after intervention. There were no significant difference on cholesterol, and hsCRP before and after the intervention. The prevalenceof sufficient PA in boys (n=8), girls (n=2). The prevalence of insufficient PA in boys (n=9), …
9	Adiwinanto	2008	The influence of sport interventions at school toward BMI and physical fitness of obese adolescents	Master's thesis	Yes	Bahasa Indonesia	Yes	Both	Intervention trial	Quantitative	20	Consecutive sampling	both	12-14 years old	Not specified	Java (Semarang)	Junior high school	self-administered	Questionnaire	APAQ	Total	Not specified	n/a	n/a	n/a	n/a	Test	multistage fitness shuttle run test	Physical fitness	Yes	diet and exercise	1. Diet intervention, 2. A moderate to vigorous exercise intervention (3 times/weeks @ 40 minutes) for 12 weeks.	Outcome of PA	PA	No	No	Outcome of PA (physical fitness, BMI)	No	No	All subjects have a very low VO2 max (cardiorespiratory fitness level).The analysis showed that the physical fitness improved (p=0.004) and BMI decreased (p=0.02) significantly before and after intervention. Food intake as a confounding factor was found as a predictor which decreased the BMI (0,74 kcal/day; p=0,00) better than exercise (0,38 kkal/week; p=0,176)
10	Robert et al.	2007	Nutritional status, physical activity and academic achievement of students in Senior High School of low SES and non-low SES in Bitung City	Journal article	Yes	Bahasa Indonesia	Yes	English	Cross-sectional study	Quantitative	314	proportional stratified random sampling	both	16-18 years old	Not specified	Sulawesi (Bitung)	Senior high school	self-administered	Questionnaire	Modified IPAQ	Total	Not specified	n/a	n/a	n/a	n/a	n/a	n/a	n/a	n/a	n/a	n/a	Correlate of PA, Includes PA Measurement	PA	No	Correlate of PA (parents' education background and profession)	No	No	PA Measurement	There was a significant difference in the nutritional status, light PA, and academic achievement in poor and non-poor high school students. There was no significant difference in the moderate and vigorous PA. PA in low SES students (hours/day): low PA (14), moderate PA (11.6), vigorous PA (1.9). PA in non-low SES students: low PA (14.7), moderate PA (11.8), vigorous PA (2.3). Dad's educational ba…
11	Rosmalina and Permaesih	2010	Physical fitness and physical activity level of non-anemia secondary school students in rural and urban area	Journal article	Yes	Bahasa Indonesia	Yes	English	Cross-sectional study	Quantitative	122	purposive sampling	both	11-13 years old	both	Java (Bogor)	Junior high school	self-administered	Questionnaire	3 days self-report	Total	Not specified	n/a	n/a	n/a	n/a	Test	2.4 km running, sit-ups, sit and reach, muscle strength	Physical fitness	Not specified	n/a	n/a	Includes PA Measurement	PA	No	No	No	No	PA Measurement	There was a significant difference on cardiovascular endurance, abdominal strength, and PA between non-anemic adolescent in rural and urban area. Low physical fitness: urban adolescents (46.8%), rural adolescents (13.3%). Leisure time PA (minutes/day): urban adolescents (125.7), rural adolescents (126.2); Sport (minutes/day): urban adolescents (16.6), rural adolescents (18.7).
12	Mirtha, Listya T. et al.	2018	Compliance in doing Senam Kesegaran Jasmani 1988 exercise improves cardiorespiratory endurance of attention deficit/hyperactivity disorder children	Journal article	Yes	English	Yes	English	Intervention trial	Quantitative	40	consecutive sampling	both	9-10 years old	Not specified	Java (Tangerang)	Primary school	proxy report ( by parents)	Questionnaire	Not specified	Total	Not specified	n/a	n/a	n/a	n/a	Test	cardiorespiratory endurance test	Cardiorespiratory endurance level	Not specified	SKJ 88 aerobic dance exercise	8 weeks (5 days/week). Two sessions each day @ 8 minutes 38 seconds (before starting lessons at school and before going home)	Outcome of PA, Includes PA measurement	PA	No	No	Outcome of PA (Physical fitness)	No	PA Measurement	There was no significant difference in cardiorespiratory endurance before and after intervention. The mean results of cardiorespiratory endurance test before intervention was higher than after. The reduction of time taken to run 600 m by 184.3 seconds (SD 73.33) showed the improvement of cardiorespiratory endurance after the treatment. Insufficient PA (97.5%).
13	Jap et al.	2013	The Development of Indonesian Online Game Addiction Questionnaire	Journal article	Yes	English	Yes	English	Cross-sectional study	Mixed-method	1477	purposive sampling	both	mean age 14.21	Not specified	Celebes islands (Manado), Java (Yogyakarta), Sumatra (Medan), and Borneo (Pontianak)	Junior and Senior high school	Not specified	n/a	n/a	n/a	n/a	Questionnaire	The Indonesian Online Game Addiction Questionnaire	Screen time	Yes	n/a	n/a	n/a	n/a	n/a	n/a	Validation of SB measurement	SB	No	No	No	Validation of SB measurement	No	The Indonesian Online Game Addiction Questionnaire has good item-total correlation (ranging from 0.29 to 0.55) and acceptable reliability (a= 0.73). It is also moderately correlated with the participant’s longest time record to play online games (r = 0.39; p,0.01), average days per week in playing online games (r= 0.43; p,0.01), average hours per days in playing online games (r= 0.41; p,0.01), an…
14	Ciptaningtyas and Pratiwi	2012	Gender differences in obesity and physical activity among secondary school students	Journal article	Yes	English	Yes	Both	Cross-sectional study	Quantitative	134	proportional random sampling	both	grade 7-9	Not specified	Java (Jakarta)	Senior high school	Not specified	Test	Kruskal-Wallis test	Total	Not specified	n/a	n/a	n/a	n/a	n/a	n/a	n/a	n/a	n/a	n/a	Correlate of PA, Includes PA Measurement	PA	No	Correlate of PA (Gender)	No	No	PA Measurement	There was a significant difference in physical activity between boys and girls. Girls did less physical activities than boys. PA level by gender (low, moderate, vigorous, respectively): Boys (0.75%, 16.54%, 32.33%), Girls (5.26%, 19.55%, 25.56%).
15	Hanifah and Nindya	2012	The relationship between food glicemic index and physical activity toward overweight in adolescents in full day junior high school Surabaya	Journal article	Yes	Bahasa Indonesia	Yes	Both	Case-control study	Quantitative	70	simple random sampling	both	12-14 years old	Not specified	Java (Surabaya)	Junior high school	Not specified	Diary	Activity record form	Total	Not specified	n/a	n/a	n/a	n/a	n/a	n/a	n/a	n/a	n/a	n/a	Correlate of PA, Includes Prevalence of PA	PA	No	Correlate of PA (BMI)	No	No	Prevalence of PA	There was correlation between overweight status and physical activity level (p = 0.042, OR = 3.37, 95% CI = 1.164 < OR < 9.744). PA level in obese group: low (80%), moderate (20%). PA level in non-obese group: low (54.3%), moderate (45.7%).
16	Harahap et al.	2013	Physical activity pattern in children age 6, 0-12, and 9 years old in Indonesia	Journal article	Yes	Bahasa Indonesia	Yes	Both	Cross-sectional study	Quantitative	PA (2601), SB (2558)	Not specified	both	6-12.9 years old	Not specified	Not specified	Not specified	device-based measurement, interview-administered	device-based	Pedometer	Total	Not specified	Questionnaire	Not specified	Screen time	Not specified	n/a	n/a	n/a	n/a	n/a	n/a	Correlate of PA, Correlate of SB, Includes Prevalence of PA and SB	Both	No	Correlate of PA (gender, parents' educational background, salary) and Correlate of SB (geographical location, SES status)	No	No	Prevalence of PA and SB	57.3% of Indonesian children was inactive and 55.2% did screen time ≥ 2 hours per day. The proportion of inactive children: boys (62,8%), girls (52,3%). Correlate of PA (p<0.05): gender, Mum's educational background, and salary. Screen time ≥ 2 hours per day was higher in urban children (58,9%) than rural children (51,6%), and so as in children from high socio economic status (SES) (64,6%) than f…
17	Mulyadi et al.	2013	The relationship between anthropometry, physical activity and nutritional knowledge with energy and macronutrient intake in adolescents	Journal article	Yes	Bahasa Indonesia	Yes	Both	Cross-sectional study	Quantitative	73	Total sampling	both	15-18 years old	Not specified	Java (Jakarta)	College students	Self-administered	Questionnaire	B3D Questionnaire	Total	Not specified	n/a	n/a	n/a	n/a	n/a	n/a	n/a	n/a	n/a	n/a	Correlate of PA, Includes Prevalence of PA	PA	No	Correlate of PA (energy and fat intake)	No	No	Prevalence of PA	PA level: low (19.2%), moderate (35.6%), high (45.2%). Moderate and high physical activity levels were related with energy (p=0007) and fat intake (p=0,005).
18	Oktaviani et al.	2012	The relationship between fast food consumption, physical activity, eating pattern, adolescents' and parents' characteristics with BMI: a case study in State Senior High School 9 Semarang students year 2012	Journal article	Yes	Bahasa Indonesia	Yes	Bahasa Indonesia	Cross-sectional study	Quantitative	80	proportional random sampling	both	grade 10-11	Not specified	Java (Semarang)	Senior high school	Not specified	Questionnaire	Not specified	Exercise	Not specified	Questionnaire	Not specified	screen time	Not specified	n/a	n/a	n/a	n/a	n/a	n/a	Correlate of PA, Correlate of SB, Includes Prevalence of PA and SB	Both	No	Correlate of PA (BMI), Correlate of SB (BMI)	No	No	Prevalence of PA and SB	There was a relationship between the duration of watching TV and body mass index (p=0,037; ρ=0,233), but not for sports habit. Proportion for watching TV >3 hours/day (64.25%), playing computer/video games >3 hours/day (35%). Duration for sports/week: <1.5 hours (25%), 1.5-3hours (47.5%), 3-5hours (27.5%).
19	Pramono and Sulchan	2014	Contributions of snack food and physical activity toward obesity in adolescents in Semarang City	Journal article	Yes	Bahasa Indonesia	Yes	Both	Case-control study	Quantitative	148	Simple random sampling	both	12-15 years old	Not specified	Java (Semarang)	Junior high school	Self-administered	Questionnaire	Not specified	Total	Not specified	n/a	n/a	n/a	n/a	n/a	n/a	n/a	n/a	n/a	n/a	Correlate of PA, Includes Prevalence of PA	PA	No	Correlate of PA (BMI)	No	No	Prevalence of PA	There was a significant association between physical activity levels to adolescents obesity (P <0.05). PA level in obese group: low (male: 94.3%, female: 66.7%), moderate (male: 5.7%, female: 33.3%). PA level in non-obese group: low (male: 54.3%, female: 38.5%), moderate (male: 45.7%, female: 61.5%).
20	Primacakti et al.	2014	Physical activity assessments in obese and non-obese adolescents using the Bouchard diary	Journal article	Yes	English	Yes	English	Cross-sectional study	Quantitative	216	Consecutive sampling	both	12-15 years old	Not specified	Java (Jakarta)	Junior high school	Self-administered	Diary	Bouchard diary	Total	Not specified	Diary	Bouchard diary	screen time	Not specified	n/a	n/a	n/a	n/a	n/a	n/a	Correlate of PA, Correlate of SB, Includes PA and SB Measurement	Both	No	Correlate of PA (BMI) and Correlate of SB (BMI)	No	No	PA and SB measurement	Duration of MVPA (minutes): non-obese group (26.4±3.4), obese group (19.3±6.9). Length of screen time (hours): non-obese group (1.8), obese (2.8). Obese adolescents spent significantly less time in moderate-vigorously intensity of physical activity than non-obese adolescents. Length of screen time for obese adolescents was significantly longer than for non-obese adolescents.
21	Rabaity and Sulchan	2012	Sugar consumption and physical activity as a risk factor of obesity and hypertension in early adolescents	Journal article	Yes	Bahasa Indonesia	Yes	Both	Case-control study	Quantitative	76	proportional random sampling	both	12-14 years old	Not specified	Java (Semarang)	Junior high school	interview-administered	Questionnaire	Not specified	Total	Not specified	n/a	n/a	n/a	n/a	n/a	n/a	n/a	n/a	n/a	n/a	Correlate of PA, Includes Prevalence of PA	PA	No	Correlate of PA (Hypertension, BMI)	No	No	Prevalence of PA	There was a significant correlation between physical activity and hypertension obesitic in early adolescence. PA in hypertension obesitic group: low (44.7%), high (55.3%). PA in control group: low (18.4%), high (81.6%).
22	Sawello and Malonda	2012	Analysis of light physical activity as an obesity risk factor in adolescents in State Junior High School 1 Manado	Journal article	Yes	Bahasa Indonesia	Yes	Both	Case-control study	Quantitative	82	Purposive sampling	both	11-14 years old	Not specified	Sulawesi (Manado)	Junior high school	interview-administered	Questionnaire	Not specified	Total	Not specified	n/a	n/a	n/a	n/a	n/a	n/a	n/a	n/a	n/a	n/a	Correlate of PA, Includes Prevalence of PA	PA	No	Correlate of PA (BMI)	No	No	Prevalence of PA	There was a relationship between PA and obesity in adolescents. PA level in obese group: low (68.3%), moderate (31.7%). PA level in non-obese group: low (26.8%), moderate (73.2%).
23	Suandana and Sidiartha	2015	Association between physical activity and obesity in elementary school students	Journal article	Yes	Bahasa Indonesia	Yes	Both	Cross-sectional study	Quantitative	128	Consecutive sampling	both	6-8 years old	Not specified	Bali (Denpasar)	Primary school	Self-administered	Questionnaire	Not specified	Playing	Not specified	Questionnaire	Not specified	Watching TV	Not specified	n/a	n/a	n/a	n/a	n/a	n/a	Correlate of PA, Correlate of SB, Includes Prevalence of PA and SB	Both	No	Correlate of PA (BMI), correlate of SB (BMI)	No	No	Prevalence of PA and SB	Play outside was associated with obesity status. There was no significant association between watching TV and obesity. Proportion for watching TV >2hours/day: obese group (32.5%), non-obese group (38.8%). Playing outside >2 hours/day: obese group (2.3%), non-obese group (16.5%).
24	Suryaputra and Nadhiroh	2012	The difference of eating pattern and physical activity between obese and non-obese adolescents	Journal article	Yes	Bahasa Indonesia	Yes	Both	Cross-sectional study	Quantitative	40	simple random sampling	both	15-17 years old	Not specified	Java (Surabaya)	Senior high school	Self-administered	Diary	Activity recall form	Total	Not specified	n/a	n/a	n/a	n/a	n/a	n/a	n/a	n/a	n/a	n/a	Correlate of PA, Includes Prevalence of PA	PA	No	Correlate oF PA (BMI)	no	No	Prevalence of PA	PA level in obese group: low (75%), moderate (25%). PA level in non-obese group: low (15%), moderate (85%). There is a significant different of PA between obese and non-obese group.
25	Tiala et al.	2013	The relationship between physical activity and waist circumference in central obese students	Journal article	Yes	Bahasa Indonesia	Yes	Both	Cross-sectional study	Quantitative	61	purposive sampling	both	14-18 years old	Not specified	Sulawesi (Manado)	Senior high school	Not specified	Questionnaire	GPAQ	Total	Not specified	n/a	n/a	n/a	n/a	n/a	n/a	n/a	n/a	n/a	n/a	Correlate of PA, Includes Prevalence of PA	PA	No	Correlate of PA (waist circumference)	No	No	Prevalence of PA	The majority of obese respondent has a moderat level of PA (62.29%). There is no relationship between PA level and waist circumference in central obese students. PA level based on MET: ≥ 600 – 999 (4.92%), ≥ 1000 – 1999 (62.29%), ≥ 2000 – 2999 (32.79%).
26	Kurdaningsih et al	2017	Physical activity and sedentary lifestyle towards teenagers’ overweight/obesity status	Journal article	Yes	English	Yes	English	Cross-sectional study	Quantitative	184	proportional stratified random sampling method	both	16-18 years old	Not specified	Java (Yogyakarta)	Senior high school	Not specified	Questionnaire	IPAQ (International Physical Activity Questionnaire)	Total	Not specified	Questionnaire	ASAQ (Adolescents Activity Sedentary Questionnaire)	Total	Not specified	n/a	n/a	n/a	n/a	n/a	n/a	Correlate of PA and SB, Includes Prevalence of PA and SB	Both	No	Correlate of PA (BMI), Correlate of SB (BMI)	No	No	Prevalence of PA and SB	There were relationship between physical activity with overweight/obesity and a sedentary lifestyle with overweight/obesity. PA in obese students: moderate (77.1%), vigorous (20.5%). PA in non-obese students: moderate (22.9%), vigorous (79.5%). High Leisure screen time (>2 hours/day): Obese students (68.9%), non-obese students (31.1%).
27	Andrewartha and Saraswati	2017	The relationship between physical activity pattern and nutritional status in students grade X year 2014-2014 in Vocational State School 5 Denpasar	Journal article	Yes	Bahasa Indonesia	Yes	Both	Cross-sectional study	Quantitative	100	simple random sampling	both	15-19 years old	Not specified	Bali (Denpasar)	Senior high school (Vocational school)	Not specified	Questionnaire	PAQ-A (Physical Activity Questionnaire for Adolescent)	Total	Not specified	n/a	n/a	n/a	n/a	n/a	n/a	n/a	n/a	n/a	n/a	Correlate of PA, Includes Prevalence of PA	PA	No	Correlate of PA (BMI)	No	No	Prevalence of PA	Participants with low PA: obese group (26.5%), non-obese group (73.5%). Participants with moderate PA: obese group (12.5%), non-obese group (87.5%). There was no relationship between physical activity level and nutritional status.
28	Anggraini	2018	No correlation among simple carbohydrate intake, saturated fat intake, and physical activity level with the nutrition status in overweight and obese adolescent	Journal article	Yes	Bahasa Indonesia	Yes	Both	Cross-sectional study	Quantitative	69	purposive sampling	both	15-17 years old	Not specified	Java (Malang)	Senior high school	Interview-administered	Questionnaire	Physical Activity Questionaire for Adolescent (PAQ-A)	Total	Not specified	n/a	n/a	n/a	n/a	n/a	n/a	n/a	n/a	n/a	n/a	Correlate of PA, Includes Prevalence of PA	PA	No	Correlate of PA (BMI)	No	No	Prevalence of PA	72.8% of overweight students did low level PA, 80% of obese students did low level PA. The rest did moderate level of PA. There was no relationship between nutritional status of overweight and obese students and physical activity level (p = 0.487).
29	Ariani and AF	2017	The relationship between physical activiy and BMI in elementary school students in Malang	Journal article	Yes	Bahasa Indonesia	Yes	Both	Cross-sectional study	Quantitative	76	purposive sampling	both	8-13 years old	Not specified	Java (Malang)	Primary school	Not specified	Diary	Physical activity form	Total	Not specified	n/a	n/a	n/a	n/a	n/a	n/a	n/a	n/a	n/a	n/a	Correlate of PA	PA	No	Correlate of PA (BMI)	No	No	No	There was a relationship between PA and BMI.
30	Astiti et al	2013	The pattern of watching TV as a risk factor of obesity in elementary school students in Yogyakarta city and Bantul district	Journal article	Yes	Bahasa Indonesia	Yes	Both	Case-control study	Quantitative	488	Proportional to size method (selecting school), Simple random sampling (selecting subjects)	both	6-12 years old	both	Java (Yogyakarta)	Primary school	Not specified	n/a	n/a	n/a	n/a	Questionnaire	Not specified	Watching TV	Not specified	n/a	n/a	n/a	n/a	n/a	n/a	Correlate of SB, Includes SB measurement	SB	No	Correlate of SB (BMI, Parental rule)	No	No	SB Measurement	Children with TV viewing ≥2 hours/day were 3 times more likely to be obese than children with TV viewing <2 hours/day. Parental regulation of tv viewing was associated with child’s TV viewing duration. Duration for watching TV (minutes/day): obese group (weekdays: 135.28±56.58, weekend: 197.06±57.61), non-obese group (weekdays: 105.17±49.57, weekend: 164.29±50.90 ).
31	Alamsyah et al.	2017	Factors associated with physical fitness in adolescents grade XI Vocational State School 11 Semarang	Journal article	Yes	Bahasa Indonesia	Yes	English	Cross-sectional study	Quantitative	183	purposive sampling	both	grade 11	Not specified	Java (Semarang)	Vocational school (Senior high school)	Not specified	Questionnaire	Modified the General Practice Physical Activity QueStionnaire(GPPAQ) and the Physical Activity Level (PAL)	Total	Not specified	n/a	n/a	n/a	n/a	n/a	n/a	n/a	n/a	n/a	n/a	Correlate of PA, Includes prevalence of PA	PA	No	Correlate of PA (Physical fitness)	No	No	Prevalence of PA	There was a significant positive relationship between physical activity with physical fitness (p=0,000 and r= 0,314). PA level: low (26.2%), moderate (51.4%), high (22.4%).
32	Anusopati et al.	2015	The influence of jogging toward VO2Max in low and normal haemoglobin group of students in State Senior High School 8 Bogor	Journal article	Yes	Bahasa Indonesia	Yes	Bahasa Indonesia	Intervention trial	Quantitative	20	purposive sampling	male	16-18 years old	Not specified	Java (Bogor)	Senior high school	Test	n/a	n/a	n/a	n/a	n/a	n/a	n/a	n/a	Test	Bleep test (multistage test)	physical fitness	Not specified	Jogging exercise	6 weeks	Outcome of PA	PA	No	No	Outcome of PA (Physical fitness)	No	No	There was an increase in the physical fitness after jogging exercise for both group (students with low Hb and normal Hb). The exercise was more effective in the students with normal Hb than students with low Hb.
33	Zulma	2017	The effect of physical fitness through dance "Senam Sribu" in students grade V D N 21 Batang Anai Kabupaten Padang Pariaman	Journal article	Yes	Bahasa Indonesia	Yes	Bahasa Indonesia	Intervention trial	Quantitative	11	purposive random sampling	female	grade 5	Not specified	Sumatera (Padang Pariaman)	Primary school	Test	n/a	n/a	n/a	n/a	n/a	n/a	n/a	n/a	Test	Indonesian Physical Fitness Test	Physical Fitness	Not specified	Sribu Dance	18 times in a 2 months	Outcome of PA	PA	No	No	Outcome of PA (Physical fitness)	No	No	There was an increase in the physical fitness after treatment senam SRIBU dance.
34	Zuhdy et al.	2015	Physical activity, food consumption and nutritional status among female high school students in North Denpasar	Journal article	Yes	Bahasa Indonesia	Yes	Both	Cross-sectional study	Quantitative	75	random sampling	female	15 -16 years old	Not specified	Bali (Denpasar)	Senior high school	interview-administered	Questionnaire	Adolescent Physical Activity Recall Questionnaires (APARQ)	Total	Not specified	n/a	n/a	n/a	n/a	n/a	n/a	n/a	n/a	n/a	n/a	Correlate of PA, Includes prevalence of PA	PA	No	Correlates of PA (BMI)	No	No	Prevalence of PA	PA level: low (14.7%), moderate (41.3%), high (44%). Physical activities had no significant relationship with nutritional status.
35	Zamzani et al.	2016	Physical activity is associated with obesity in elementary school children	Journal article	Yes	Bahasa Indonesia	Yes	Both	Cross-sectional study	Quantitative	96	purposive sampling	both	9-14 years old	Not specified	Java (Yogyakarta)	Primary school	Not specified	Questionnaire	Not specified	Total	n/a	n/a	n/a	n/a	n/a	n/a	n/a	n/a	n/a	n/a	n/a	Correlate of PA, Includes PA Measurement	PA	No	Correlate of PA (BMI)	No	No	PA Measurement	Physical activity had a significant relationship with obesity in children, with p value 0.009 (<0.05) with OR 5.69 (95% CI: 1.42 to 22.65). Duration of PA (minutes/day): Obese group (low: 57.6±11.8, moderate: 32.6±29.2, high: 28.7±26.5), non-obese group (low: 37.7±11.1, moderate: 34.7±18.5, high: 34,8±18,8).
36	Yunarta and Arini	2017	The effect of traditional games toward physical fitness of students grade X Madrasah Aliyah Negeri Jombang year 2017/2018	Journal article	Yes	Bahasa Indonesia	Yes	Both	Intervention trial	Quantitative	31	cluster random sampling	both	13-15 years old	Not specified	Java (Jombang)	Senior high school	Test	n/a	n/a	n/a	n/a	n/a	n/a	n/a	n/a	Test	Indonesia Physical Fitness Test	Physical Fitness	Not specified	Traditional games	Not specified	Outcome of PA	PA	No	No	Outcome of PA (Physical fitness)	No	No	There was a significant effect of the treatment (traditional games) toward physical fitness if the participants.
37	Yulianti et al.	2018	The association between sedentary behaviour and obesity in adolescents in SMP Negeri 1 Mojoanyar Mojokerto	Journal article	Yes	Bahasa Indonesia	Yes	Bahasa Indonesia	Cross-sectional study	Quantitative	53	cluster random sampling	both	12-15 years old	Not specified	Java (Mojokerto)	Junior high school	Not specified	n/a	n/a	n/a	n/a	Questionnaire, Diary	Modified Child Physical Activity Questionnaire, SB journals, daily activity recall table for 7 days	Total	Not specified	n/a	n/a	n/a	n/a	n/a	n/a	Correlate of SB, Includes prevalence of SB	SB	No	Correlate of SB (BMI)	No	No	Prevalence of SB	There was a correlation between SB and obesity p(0,000) < α (0,05). SB in obese group: Yes (50%), No (50%). SB in non-obese group: Yes (45.3%), No (54.7%).
38	Wulandari et al.	2015	Nutritional intake and physical activity are associated with Z-Score BMI based on age in elementary school students in rural area	Journal article	Yes	Bahasa Indonesia	Yes	Both	Cross-sectional study	Quantitative	52	multistage random sampling	both	9-12 years old	Rural	Bali (Tabanan)	Primary School	interview-administered	Questionnaire	Physical Activity Quetionnaire for Older Children (PAQ-C)	Total	Not specified	n/a	n/a	n/a	n/a	n/a	n/a	n/a	n/a	n/a	n/a	Correlate of PA, Includes Prevalence of PA	PA	No	Correlate of PA (BMI)	No	No	Prevalence of PA	There was a correlation between physical activity (p=0.003) with obesity. PA level: low (65.4%), moderate (34.6%).
39	Mustika and Muniroh	2012	The relationship between eating pattern and physical activity toward over-nutrition in senior high school students	Journal article	Yes	Bahasa Indonesia	Yes	Both	Cross-sectional study	Quantitative	72	simple random sampling	both	15-17 years old	Not specified	Java (Surabaya)	Senior high school	Not specified	Not specified	Not specified	Not specified	Not specified	n/a	n/a	n/a	n/a	n/a	n/a	n/a	n/a	n/a	n/a	Correlate of PA, Includes Prevalence of PA	PA	No	Correlate of PA (BMI)	No	No	Prevalence of PA	There was no correlation between physical activity (p=0,376) and obesity. PA level: overweight group (low: 76.5%, moderate: 23.5%), obese group (low: 65.8%, moderate: 34.2%).
40	Uttari and Sidiartha	2017	The relationship between screen time and obesity in children	Journal article	Yes	Bahasa Indonesia	Yes	Both	Cross-sectional study	Quantitative	218	consecutive sampling	both	grade 7 and 8	Not specified	Bali (Denpasar)	Junior high school	Not specified	n/a	n/a	n/a	n/a	Questionnaire	Not specified	screen time	Not specified	n/a	n/a	n/a	n/a	n/a	n/a	Correlate of SB, Includes prevalence of SB	SB	No	Correlate of SB (BMI)	No	No	Prevalence of SB	There was a significant correlation between screen time and obesity p = 0,000 (<0.05), OR = 3,305 (95%CI :1,894 - 5,768). Screen time: obese group (above average: 61.4%, under average: 32.5%), non-obese group (above average: 39.6%, under average: 67.5%).
41	Ulfa et al.	2017	The difference of nutritional status, nutritional consumption level, physical activity, and physical fitness: a study in students who participate in Pencak Silat and Futsal Extracurricular in Vocational School Teuku Umar Semarang City year 2017	Journal article	Yes	Bahasa Indonesia	Yes	English	Cross-sectional study	Quantitative	17	purposive sampling	both	15-18 years old	Not specified	Java (Semarang)	Senior high school (Vocational school)	interview-administered	Questionnaire	Recall PA 24 hours	Total	Not specified	n/a	n/a	n/a	n/a	Test	Indonesian physical fitness test	physical fitness	Not specified	n/a	n/a	Includes Prevalence of PA	PA	No	No	No	No	Prevalence of PA	There was a significant difference of PA between students who follow martial art and futsal.51.7% students who participate in martial art had low PA. 80% of students who follow futsal has moderate PA.
42	Triandhini et al.	2018	Consumption of high meats, low vegetables, and low physical activity is associated with overweight in elementary school students	Journal article	Yes	Bahasa Indonesia	Yes	Both	Cross-sectional study	Quantitative	104	simple random sampling	both	10-years old	Rural	Java (Semarang)	Primary school	self-administered	Questionnaire	Physical Activity Questionnaire For Older Children (PAQ-C)	Total	Not specified	n/a	n/a	n/a	n/a	n/a	n/a	n/a	n/a	n/a	n/a	Correlate of PA, Includes Prevalence of PA	PA	no	Correlate of PA (BMI)	No	No	Prevalence of PA	There was a significant correlation between physical activity and the incidence of overweight in children (ρ=0,003). PA level: non-obese students (low: 21.15%, moderate: 63.46%, high: 15.38%), obese students (low: 46.15%, moderate: 51.92%, high: 1.92%).
43	Andriyani and Al Adawiyah	2017	Physical activity level of students grade V MI Darul Hikmah Kecamatan Purwokerto Barat Kabupaten Banyumas	Conference Proceeding	Yes	English	Yes	English	Cross-sectional study	Quantitative	69	convenience sampling	both	10-12 years old	Not specified	Java (Banyumas)	Primary school	self-administered	Questionnaire	Physical Activity Questionnaire For Older Children (PAQ-C)	Total	Yes	n/a	n/a	n/a	n/a	n/a	n/a	n/a	n/a	n/a	n/a	Prevalence study of PA	PA	Yes	No	No	No	Prevalence of PA	PA level: low (43.5%), moderate (53.6%), high (2.9%). There is no student who get a very high nor very low level of PA.
44	Arifin and Haris	2018	The effect of the implementation of traditional games toward physical fitness of students grade VIII State Junior High School Ciasem Subang Region	Journal article	Yes	Bahasa Indonesia	Yes	Bahasa Indonesia	Intervention trial	Quantitative	40	purposive sampling	both	grade 8	Not specified	Java (Subang)	Junior high school	Not specified	n/a	n/a	n/a	n/a	n/a	n/a	n/a	n/a	n/a	n/a	n/a	n/a	n/a	n/a	Outcome of PA	PA	No	No	Outcome of PA (physical fitness)	No	No	There was a significant influence of the treatment (traditional games) toward physical fitness of the participants.
45	W., Juwita P. et al.	2015	The difference of physical activity, Hb level, and physical fitness: a study in students with chronic energy deficiency and non-chronic energy deficiency in Senior High School SMA N 1 Grogol Kediri District	Journal article	Yes	Bahasa Indonesia	Yes	English	Cross-sectional study	Quantitative	64	Purposive sampling	female	15-18 years old	Not specified	Java (Kediri)	Senior high school	Not specified	Questionnaire	Recall PA 2x24 hours questionnaire	Total	Not specified	n/a	n/a	n/a	n/a	Test	Harvard step test	physical fitness	Not specified	n/a	n/a	Includes Prevalence of PA	PA	No	No	No	No	Prevalence of PA	There was no significant difference of PA between students with chronic energy deficiency and those who not. PA level: students with chronic energy deficiency (very low: 34.4%, low: 65.6%), students without chronic energy deficiency (very low: 34.4%, low: 50%, moderate: 15.6%).
46	Tanzila et al.	2018	The effect of aerobic exercise toward cardiorespiration fitness in junior high school students in Palembang	Conference Proceeding	Yes	Bahasa Indonesia	Yes	Bahasa Indonesia	Intervention trial	Quantitative	29	Simple Random Sampling	both	Not specified	Not specified	Sumatera (Palembang)	Junior high school	Test	n/a	n/a	n/a	n/a	n/a	n/a	n/a	n/a	test	Harvard step test	physical fitness	Not specified	static cycling	6 weeks intervention, 3x per week @ 15 minutes	Outcome of PA	PA	No	No	Outcome of PA (Physical fitness)	No	No	There was a significant difference of physical fitness (improvement) after treatment.
47	Syafitri et al.	2018	The effect of dysmenorrhoea dance toward the decrease of dysmenorrhoea in adolescents in SMKN 1 Jombang	Journal article	Yes	Bahasa Indonesia	Yes	Bahasa Indonesia	Intervention trial	Quantitative	23	Consecutive sampling	female	16 years old	Not specified	Java (Jombang)	Senior high school (Vocational school)	Not specified	Observation	Observation sheet	Exercise	Not specified	n/a	n/a	n/a	n/a	n/a	n/a	n/a	n/a	dismenorea dance	Not specified	Outcome of PA	PA	No	No	Outcome of PA (health)	No	No	There was a decrease in the pain scale of subjects who were given dismenorhea dance treatment.
48	Sulistiono	2014	Prediction of daily physical activity, age, height, weight, and sex toward physical fitness of students in junior high schools in Banjarmasin	Journal article	Yes	Bahasa Indonesia	Yes	Both	Cross-sectional study	Quantitative	184	purposive cluster sampling	both	11-16 years old	Not specified	Kalimantan (Banjarmasin)	Junior high school	self-administered	Questionnaire	PA Questionnaire	Total	Not specified	n/a	n/a	n/a	n/a	Test	Bleep test	physical fitness	Not specified	n/a	n/a	Includes PA Measurement	PA	No	No	No	No	PA Measurement	PA level in boys was higher than in girls.
49	Suharti and Darisman	2017	The effect of dance "Senam Semangat Pagi" toward physical fitness improvement students grade XI SMAN 4 Sidoarjo	Journal article	Yes	Bahasa Indonesia	Yes	Both	Intervention trial	Quantitative	27	Total sampling	both	grade 11	Not specified	Java (Sidoarjo)	Senior high school	Test	n/a	n/a	n/a	n/a	n/a	n/a	n/a	n/a	Test	Indonesian Physical Fitness Test	physical fitness	Not specified	Semangat Pagi dance	n/a	Outcome of PA	PA	No	No	Outcome of PA (Physical fitness)	No	No	There was an increase in the physical fitness of participants after treatment (Semangat Pagi Dance).
50	Soputan et al	2018	The relationship between watching TV and obesity in adolescents in SMA Negeri 1 Tombariri Kabupaten Minahasa	Journal article	Yes	Bahasa Indonesia	Yes	Both	Case-control study	Quantitative	60	Total sampling	both	15-17 years old	Not specified	Sulawesi (Minahasa)	Senior high school	self-administered	n/a	n/a	n/a	n/a	Observation sheet	observation sheet of frequency of TV viewing	Watching TV	Not specified	n/a	n/a	n/a	n/a	n/a	n/a	Correlate of SB, Includes prevalence of SB	SB	No	Correlate of SB (BMI)	No	No	Prevalence of SB	There was a relationship between TV watching habit and obesity. Frequency of watching TV: case group (risky: 73%, non-risky: 27%), control group (risky: 33%, non-risky: 67%).
51	Singal et al.	2018	The relationship between physical activity, screen time, and soft drink with nutritional status in students at SMA Katolik Frater Don Bosco Manado	Journal article	Yes	Bahasa Indonesia	Yes	Both	Cross-sectional study	Quantitative	60	proportional random sampling	both	grade 11	Not specified	Sulawesi (Manado)	Senior high school	interview-administered	interview	PA during the last 3 months	Total	Not specified	Interview	Interview guideline	screen time	Not specified	n/a	n/a	n/a	n/a	n/a	n/a	Correlate of PA, Correlate of SB, Includes Prevalence of PA and SB	Both	No	Correlate of PA (BMI) and Correlate of SB (BMI)	No	No	Prevalence of PA and SB	There was a significant correlation between PA and nutritional status. There was a significant correlation between SB and nutritional status. PA level: non-obese (sufficient PA: 26.7%, insufficient: 28.3%), overweight and obese (sufficient PA: 3.4%, insufficient: 41.7%).
52	Pictorianus et al.	2015	Survey of cleanliness and healthy lifestyle in State Senior High School 2 Sungai Raya, Kuburaya District	Journal article	Yes	Bahasa Indonesia	Yes	Both	Cross-sectional study	Quantitative	90	random sampling	both	grade 10-12	Not specified	Kalimantan (Pontianak)	Senior high school	Not specified	Questionnaire	Not specified	Exercise	Not specified	n/a	n/a	n/a	n/a	n/a	n/a	n/a	n/a	n/a	n/a	Includes Prevalence of PA	PA	No	No	No	No	Prevalence of PA	Exercise activity of the subjects: 42.22%high, 54.44% moderate, 3.33% low.
53	Setyoadi et al.	2016	The relationship between sedentary behaviour and obesity in children age 9-11 years old in SD Negeri Beji 02 Kabupaten Tulungagung	Journal article	Yes	Bahasa Indonesia	Yes	Both	Case-control study	Quantitative	34	purposive sampling	both	9-11 years old	Not specified	Java (Tulungagung)	Primary school	interview-administered	Questionnaire	Not specified	Total	Not specified	Questionnaire	Not specified	Total	Not specified	n/a	n/a	n/a	n/a	n/a	n/a	Correlate of SB, Includes Prevalence of PA and SB	Both	No	Correlate of SB (BMI)	No	No	Prevalence of PA and SB	There was a significant correlation between SB and nutritional status. PA level: non-obese (sufficient: 64.7%, insufficient: 35.3%), obese (sufficient: 29.41, insufficient: 70.59%). SB on weekdays (>3.55 hours/day): non-obese (17.6%), obese (70.6%). SB on weekend (>4.98 hours/day): non-obese (41.2%), obese (70.6%).
54	Setiawati et al.	2016	The influence of hatha yoga training in the quality of life domain measured by WHOQOL-BREF in obese adolescents	Journal article	Yes	Bahasa Indonesia	Yes	Both	Intervention trial	Quantitative	23	purposive sampling	both	15-19 years old	Not specified	Java (Semarang)	Senior high school	Not specified	n/a	n/a	n/a	n/a	n/a	n/a	n/a	n/a	Questionnaire	WHOQOL-BREF questionnaire	physical illness, medical theraphy, vitality, social aspect, sleep satisfaction, satisfaction of daily and school life	Not specified	Hatha yoga	6 weeks intervention, 3x per week	Outcome of PA	PA	No	No	Outcome of PA (health)	No	No	There was no significant improment in the physical health score after intervention. There was an improvement in the mean score of physical health domain
55	Setiawan	2014	The relationship between eating pattern and physical activity with obese in students in State Elementary School Kauman 1 Malang	Journal article	Yes	Bahasa Indonesia	Yes	Both	Cross-sectional study	Quantitative	44	purposive sampling	both	6-12 years old	Not specified	Java (Malang)	Primary school	self-administered	Questionnaire	Multi-item	Leisure time activity	Yes	Questionnaire	Multi-item	Watching TV	Yes	n/a	n/a	n/a	n/a	n/a	n/a	Correlate of PA, Includes Prevalence of PA and SB	Both	No	Correlate of PA (BMI)	No	No	Prevalence of PA and SB	PA level: high (31.8%), moderate (43.2%), low (25%). There was a significant correlation between PA and obesity. Watching TV: >5hours/day (23%), 3-4hours/day (25%), <2hours/day (52%).
56	Sariadi et al.	2015	The effect of dance training "Senam Kesegaran Jasmani" and "Senam Sehat Gembira" toward physical fitness improvement of students grade IV State Elementary School Margorejo I/403 Surabaya	Journal article	Yes	Bahasa Indonesia	Yes	Both	Intervention trial	Quantitative	45	Not specified	female	mean: 10 years old	Not specified	Java (Surabaya)	Primary school	Test	n/a	n/a	n/a	n/a	n/a	n/a	n/a	n/a	Test	Multistage fitness test	physical fitness	Not specified	group 1: "Senam kesegaran jasmani" dance, group 2: "Senam sehat gembira" dance, group 3: control group	24 times, 3 times/week, 8 weeks	Outcome of PA	PA	No	No	Outcome of PA (Physical fitness)	No	No	There was a significant difference of the physical fitness between control group and treatment groups. There was no significant difference in the physical fitness in the "Senam kesegaran jasmani" dance group and "Senam sehat gembira" dance group.
57	Saputra	2017	The effect of participating in sports extracurricular and physical fitness improvement toward self-esteem in students of vocational schools	Journal article	Yes	Bahasa Indonesia	Yes	Both	Cross-sectional study	Quantitative	60	accidental sampling	both	Not specified	Not specified	Java (Bandung)	Senior high school (Vocational school)	Not specified	n/a	n/a	n/a	n/a	n/a	n/a	n/a	n/a	Test	Indonesian physical fitness test	physical fitness	Not specified	n/a	n/a	Correlate of PA	PA	No	Correlate of PA (Mental health)	No	No	No	Self-esteem of the students who join sport extracurricular was better than tudents who didn't join sport extracurricular.
58	Soewito	2014	The Effect of circuit training method toward physical fitness of students grade VII SMP Negeri 1 Jepon Blora District	Conference Proceeding	Yes	Bahasa Indonesia	Yes	Bahasa Indonesia	Intervention trial	Quantitative	30	Not specified	both	13-15 years old	Not specified	Java (Blora)	Junior high school	Test	n/a	n/a	n/a	n/a	n/a	n/a	n/a	n/a	Test	Indonesian physical fitness test	physical fitness	Not specified	circuit training	24 times, 2 times/week, 3 months	Outcome of PA	PA	No	No	Outcome of PA (Physical fitness)	No	No	There was a significant increase in the physical fitness after intervention (circuit training).
59	Saputra	2015	The effect of circuit training toward physical fitness improvement of male students grade Va and Vb State Elementary School 112321 Kampung Pajak Labuhan Batu Utara District	Journal article	Yes	Bahasa Indonesia	Yes	Bahasa Indonesia	Intervention trial	Quantitative	25	Not specified	both	grade V	Not specified	Sumatera (Labuhan batu utara)	Primary school	Test	n/a	n/a	n/a	n/a	n/a	n/a	n/a	n/a	Test	Indonesian physical fitness test	physical fitness	Not specified	circuit training	3x per week, 6 weeks	Outcome of PA	PA	No	No	Outcome of PA (Physical fitness)	No	No	There was a significant increase in the physical fitness after intervention (circuit training).
60	Saptani, Entan	2007	The effect of jogging in place with music toward physical fitness improvement in students grade V State Elementary School Warungketan Sumedang	Journal article	Yes	Bahasa Indonesia	Yes	Bahasa Indonesia	Intervention trial	Quantitative	40	random sampling	both	grade V	Not specified	Java (Sumedang)	Primary school	Test	n/a	n/a	n/a	n/a	n/a	n/a	n/a	n/a	Test	Indonesian physical fitness test	physical fitness	Yes	Jogging with music	Not specified	Outcome of PA	PA	No	No	Outcome of PA (Physical fitness)	No	No	There was a significant increase in the physical fitness after intervention (jogging with music).
61	Ramadhani and Bianti	2017	Physical activity and sedentary behaviour in children age 9-11 years old in State Elementary School Kedurus III/430 Kedurus region, Karang Pilang, Surabaya City	Journal article	Yes	Bahasa Indonesia	Yes	Both	Cross-sectional study	Quantitative	92	purposive sampling	both	9-11 years old	Not specified	Java (Surabaya)	Primary school	Not specified	Questionnaire	Physical Activity Questions for Children (PAQ-C)	Total	Not specified	Questionnaire	The Sedentary Behaviors Questioner (SBQ)	Total	Not specified	n/a	n/a	n/a	n/a	n/a	n/a	Correlate of PA, Includes Prevalence of PA and SB	Both	No	Correlate of PA (SB)	No	No	Prevalence of PA and SB	PA level: sufficient (30.4%), insufficient (69.6%). SB: high (75%), low (25%). There was a significant correlation between PA and SB
62	Putri et al.	2017	Fast food and soft drink consumption, physical activity, and overweight in elementary school students in Jakarta	Journal article	Yes	Bahasa Indonesia	Yes	Both	Cross-sectional study	Quantitative	114	quota sampling	both	10-11 years old	Not specified	Java (Jakarta)	Primary school	Not specified	Questionnaire	PA Questionnaire	Total	Not specified	n/a	n/a	n/a	n/a	n/a	n/a	n/a	n/a	n/a	n/a	Correlate of PA, Includes Prevalence of PA	PA	No	Correlate of PA (BMI)	No	No	Prevalence of PA	PA level: overweight (low: 59.7%, moderate: 40.3%), non-overweight (low: 36.8%, moderate: 63.2%). There was a significant correlation between PA and nutritional status.
63	Putri and Setiawati	2017	The effect of circuit training toward body mass index in obese children	Journal article	Yes	Bahasa Indonesia	Yes	Both	Intervention trial	Quantitative	14	purposive sampling	both	10-12 years old	Not specified	Java(Semarang)	Primary school	Measurement	n/a	n/a	n/a	n/a	n/a	n/a	n/a	n/a	n/a	n/a	n/a	n/a	circuit training	3x per week, 6 weeks	Outcome of PA	PA	No	No	Outcome of PA (BMI)	No	No	The mean of BMI prior to circuit training was 26.06 ± 2.68 and the mean after doing circuit training was 25.96 ± 2.69. The decrease was not considered as significant.
64	Putra and Rizqi	2018	BMI influences activities of female students at State Junior High School 1 Sumberlawang	Journal article	Yes	Bahasa Indonesia	Yes	Both	Cross-sectional study	Quantitative	84	purposive sampling	female	13-15 years old	Not specified	Java (Sragen)	Junior high school	Not specified	Diary	Trial of Activity for Adolescent Girls (TAAG)	Total	Not specified	n/a	n/a	n/a	n/a	n/a	n/a	n/a	n/a	n/a	n/a	Correlate of PA, Includes Prevalence of PA	PA	No	Correlate of PA (BMI)	No	No	Prevalence of PA	PA level: non-obese group (low: 35.6%, moderate: 42.2%, high: 22.2%), obese group (low: 17.9%, moderate: 38.5%, high: 43.6%). There was a correlation between PA and BMI.
65	Putra	2017	The association between eating pattern, physical activity, sedentary activity and overweight in State Senior High School 5 Surabaya	Journal article	Yes	Bahasa Indonesia	Yes	Both	Cross-sectional study	Quantitative	157	simple random sampling	both	grade 10-11	Not specified	Java (Surabaya)	Senior high school	interview-administered	Questionnaire	Adolescent Physical Activity and Recall Questionnaire (APARQ)	Total	Not specified	Questionnaire	Adolescent Sedentary Activity Questionnaire (ASAQ)	Total	Not specified	n/a	n/a	n/a	n/a	n/a	n/a	Correlate of PA, Correlate of SB, Includes Prevalence of PA and SB	Both	No	Correlate of PA (BMI), Correlate of SB (BMI)	No	No	Prevalence of PA and SB	There was correlation between physical activity (p= 0.015) with overweight. There was no correlation between sedentary lifestyle with overweight. PA level: overweight group (low: 43.9%, moderate: 33.3%, high: 22.7%), non-overweight group (low: 67%, moderate: 19.8%, high: 13.2%). SB: overweight group (low: 12.1%, moderate: 22.7%, high: 65.2%), non-overweight group: (low:7.7%, moderate:25.3%, high:…
66	B., Putra Sastaman	2015	Analysis of physical fitness level between students who walking and cycling in male students grade VIII Madrasah Tsanawiyah Negeri 1 Pontianak	Journal article	Yes	Bahasa Indonesia	Yes	Both	Cross-sectional study	Quantitative	41	cluster sampling	male	grade 8	Not specified	Kalimantan (Pontianak)	Junior high school (MTS)	Test	n/a	n/a	n/a	n/a	n/a	n/a	n/a	n/a	Test	Indonesian Physical Fitness Test	physical fitness	Not specified	n/a	n/a	Correlate of PA	PA	No	Correlate of PA (Physical fitness)	No	No	No	There was a difference of physical fitness between students who were walking and cycling to school.
67	Putra et al.	2017	The relationship between physical activity and screen time toward BMI of elementary school students Islam Hidayatullah Semarang	Journal article	Yes	Bahasa Indonesia	Yes	English	Cross-sectional study	Quantitative	101	total sampling	both	grade 5	Not specified	Java (Semarang)	Primary school	Not specified	Questionnaire	3 Day Physical Activity Recall	Total	Yes	Questionnaire	3 Day Physical Activity Recall	screen time	Yes	n/a	n/a	n/a	n/a	n/a	n/a	Correlate of PA, Correlate of SB, Includes Prevalence of PA and SB	Both	No	Correlate of PA (BMI), Correlate of SB (BMI)	No	No	Prevalence of PA and SB	Physical activity (p=<0.001, r=0.741) and screen time (p=0.045, r=0.209) correlates with the students Body Mass Index. PA: >1 hour/day (46%), ≤ 1hour/day (54%). Screen time: >2hours/day (79%), ≤2hours/day (21%).
68	Purwanto	2012	The comparison of the effect between jogging and brisk walk toward physical fitness level	Journal article	Yes	Bahasa Indonesia	Yes	Bahasa Indonesia	Intervention trial	Quantitative	20	random sampling	male	grade 8	Not specified	Java (Semarang)	Junior high school	Test	n/a	n/a	n/a	n/a	n/a	n/a	n/a	n/a	Test	Walking or running test	physical fitness	Not specified	jogging and brisk walking	8 weeks	Outcome of PA	PA	No	No	Outcome of PA (Physical fitness)	No	No	There were effects of jogging ang brisk walking toward physical fitness. Physical fitness of jogging group was higher than brisk walking group.
69	H., Anindya Yoga et al.	2014	The correlation between gender, physical activity, and nutritional status with physical fitness in elementary school students	Journal article	Yes	Bahasa Indonesia	Yes	English	Cross-sectional study	Quantitative	33	purposive sampling	both	9-12 years old	Not specified	Java ( Banyumas)	Primary school	Test	n/a	n/a	n/a	n/a	n/a	n/a	n/a	n/a	Test	Indonesian Physical Fitness Test	physical Fitness	n/a	n/a	n/a	Correlate of PA, Includes Prevalence of PA	PA	No	Correlate of PA (Physical fitness)	No	No	Prevalence of PA	There was a relationship between physical activity and physical fitness. PA level: high (6.1%), low (93.9%).
70	Prihatini and Jahari	2007	Obesity risk factors in students age 6-18 years old in DKI Jakarta	Journal article	Yes	Bahasa Indonesia	Yes	English	Cross-sectional study	Quantitative	7195	cluster sampling	both	6-18 years old	Urban	Java (Jakarta)	Primary, junior, and senior high school	interview-administered	Questionnaire	Not specified	Total	Not specified	n/a	n/a	n/a	n/a	n/a	n/a	n/a	n/a	n/a	n/a	Correlate of PA, Includes Prevalence of PA	PA	No	Correlate of PA (BMI)	No	No	Prevalence of PA	There was no correlation between doing sports and obesity. There was correlation between doing domestic works and obesity. Prevalence of doing sports: rarely (obese group: 6.7%, non-obese group: 93.3%), often (obese group: 6.6%, non-obese group: 93.4%).
71	Premayani et al.	2014	The relationship between physical activity and BMI in adolescents	Journal article	Yes	Bahasa Indonesia	Yes	English	Cross-sectional study	Quantitative	106	simple random sampling	both	13-15 years old	Not specified	Bali (Denpasar)	Junior high school	interview-administered	Questionnaire	Not specified	Total	Not specified	n/a	n/a	n/a	n/a	n/a	n/a	n/a	n/a	n/a	n/a	Correlate of PA, Includes Prevalence of PA	PA	No	Correlate of PA (BMI)	No	No	Prevalence of PA	PA level: very low (60,4%), low (25.5 %), moderate (14.1%). There was a significant correlation between PA and BMI. A
72	Pramudita and Nadhiroh	2017	Sedentary activity and nutrient adequacy level among overweight and normal adolescents	Journal article	Yes	Bahasa Indonesia	Yes	Both	Case-control study	Quantitative	70	simple random sampling	both	13-15 years old	Not specified	Java (Gresik)	Junior high school	interview-administered	n/a	n/a	n/a	n/a	Questionnaire	Adolescent Sedentary Activity Questionnaire (ASAQ)	Total	Not specified	self-report, measurement	n/a	n/a	n/a	n/a	n/a	Includes Prevalence of SB	SB	No	No	No	No	Prevalence of SB	SB: obese group (low: 11.4%, high: 88.6%), non-obese group (low: 97.1%, high: 2.9%)
73	Permanasari and Aditianti	2017	The consumption of high calories and fat but low fiber food and physical activity and its correlation with obesity in children age 5-18 years old in Indonesia	Journal article	Yes	Bahasa Indonesia	Yes	Both	Cross-sectional study	Quantitative	15055	purposive sampling	both	7-18 years old	Not specified	Indonesia (33 provinces)	Not specified	Not specified	Questionnaire	Not specified	Total	Not specified	n/a	n/a	n/a	n/a	n/a	n/a	n/a	n/a	n/a	n/a	Correlate of PA, Includes Prevalence of PA	PA	No	Correlate of PA (BMI)	No	No	Prevalence of PA	There was no relationship between physical activity (p=0,078) with obesity. Prevalence of PA: non-obese group (sufficient: 53.4%, insufficient: 46.6%), obese group (sufficient: 51.2%, insufficient: 48.8%).
74	Permaesih et al.	2004	The effect of aerobic sport and iron supplement toward iron status and physical fitness in adolescents	Journal article	Yes	Bahasa Indonesia	Yes	English	Intervention trial	Quantitative	181	purposive sampling	male	13-19 years old	Not specified	Not specified	Not specified	self-administered	Diary	3x24 daily activities	Total	Not specified	n/a	n/a	n/a	n/a	Test	2.4 km run test	physical fitness	Not specified	group 1: iron supplement, grup 2: iron supplement and exercise	Intervention was done for 7 weeks. group 1: iron supplement and aerobic training 3 times/week; grup 2: iron supplement 3 times/week.	Outcome of PA	PA	No	No	Outcome of PA (Physical fitness)	No	No	Cardiovascular endurance was significantly better in the intervention group after intervention. Iron supplementation and aerobic exercise regularly significantly improve iron status and physical fitness.
75	Cici et al.	2014	The relationship between social economy status and life style with obesity in State Elementary School Students 08 Alang Lawas Padang	Journal article	Yes	Bahasa Indonesia	Yes	Both	Cross-sectional study	Quantitative	195	proportional random sampling	both	grade 1-5	Not specified	Sumatera (Padang)	Primary school	Not specified	Questionnaire	Not specified	Total	Not specified	n/a	n/a	n/a	n/a	n/a	n/a	n/a	n/a	n/a	n/a	Correlate of PA, Includes Prevalence of PA	PA	No	Correlate of PA (BMI)	No	No	Prevalence of PA	There was a significant relationship between PA and obesity (p=0,048). PA level: sufficient (obese group: 15.38%, non-obese group: 84.62%), insufficient (obese group: 26.92%, non-obese group (73.08%).
76	Nurlaily and Nindya	2016	The relationship between nutritional status and the regularity of exercise with the incidence of dysmenorrhea in female adolescents	Journal article	Yes	Bahasa Indonesia	Yes	Both	Cross-sectional study	Quantitative	56	simple random sampling	female	15-18 years old	Not specified	Java (Surabaya)	Senior high school	interview-administered	Questionnaire	Not specified	Exercise	Not specified	n/a	n/a	n/a	n/a	n/a	n/a	n/a	n/a	n/a	n/a	Correlate of PA, Includes Prevalence of PA	PA	No	Correlate of PA (health)	No	No	Prevalence of PA	Majority of participants did not do exercise regularly (80.4%). There was a relationship between exercise regularly and dismenorrhea (p=0,045).
77	Noviyanti and Marfuah	2017	The relationship between nutritional knowledge, physical activity, and eating pattern toward nutritional status of adolescents in Purwosari region Laweyan Surakarta	Journal article	Yes	Bahasa Indonesia	Yes	Bahasa Indonesia	Cross-sectional study	Quantitative	100	simple random sampling	both	Not specified	Not specified	Java (Surakarta)	Not specified	interview-administered	Questionnaire	Not specified	Total	Not specified	n/a	n/a	n/a	n/a	n/a	n/a	n/a	n/a	n/a	n/a	Correlate of PA, Includes Prevalence of PA	PA	No	Correlate of PA (BMI)	No	No	Prevalence of PA	PA level: low (60%), moderate (40%). There was no correlation between physical activity and nutritional status (p=0.115).
78	Nopriantini and Rafiony	2016	The difference of nutritional intake based on screen time viewing in elementary school students	Journal article	Yes	Bahasa Indonesia	Yes	Both	Cross-sectional study	Quantitative	53	simple random sampling	both	9-10 years old	Not specified	Kalimantan (Pontianak)	primary school	Not specified	n/a	n/a	n/a	n/a	Questionnaire, Diary	Physical Activity Questionnaire for Children, physical acivity recall form	screen time	Not specified	n/a	n/a	n/a	n/a	n/a	n/a	Correlate of SB, Includes Prevalence of SB	SB	No	Correlate of SB (nutrition intake)	No	No	Prevalence of SB	Duration for screen time (hour/day): weekdays (3.5±1.6), weekend (4.5±3.1). Screen time viewing--> low (≤ 2hours/day): weekdays (67.9%), weekend (41.5%); high (>2hours/day): weekdays (32.1%), weekend (58.5%). There was a significant difference in the carbohidrate intake at weekend between participants with low and high screen time (p<0.05).
79	Murbawani	2017	The relationship between body fat and physical activity toward physical fitness of female adolescents	Journal article	Yes	Bahasa Indonesia	Yes	Bahasa Indonesia	Cross-sectional study	Quantitative	40	purposive sampling	female	15-17 years old	Not specified	Java (Semarang)	Senior high school	Not specified	Questionnaire	Physical Activity Questionnaire for Adolescents (PAQ-A)	Total	Not specified	n/a	n/a	n/a	n/a	Test	Indonesian physical fitness	physical fitness	n/a	n/a	n/a	Correlate of PA, Includes Prevalence of PA	PA	No	Correlate of PA (physical fitness)	No	No	Prevalence of PA	Physical fitnes level: very low (40%), low (47.5%), moderate (12.5%). PA level: very low (20%), low (60%), moderate (20%). There was a correlation between PA and physical fitness (p= 0,001).
80	Muninggar and Sajimin	2002	The relationship between asthma and physical fitness in junior high school students in Yogyakarta	Journal article	Yes	Bahasa Indonesia	Yes	Both	Case-control study	Quantitative	219	proportional probability random sampling	both	13-15 years old	Urban	Java (Yogyakarta)	Junior high school	self-administered	Questionnaire	Not specified	exercise	Not specified	n/a	n/a	n/a	n/a	Test	run test	speed	n/a	n/a	n/a	Correlate of PA	PA	No	Correlate of PA (health)	No	No	No	There was no significant difference of the PA between students with asthma and not.
81	Mulhim	2016	The comparison between dance exercise "Senam Jantung Sehat Seri II" and "Senam Kesegaran Jasmani 2000" toward physical fitness	Journal article	Yes	Bahasa Indonesia	Yes	Both	Intervention trial	Quantitative	40	Random Sampling	female	17-18 years old	Not specified	Kalimantan (Martapura)	Senior high school	Test	n/a	n/a	n/a	n/a	n/a	n/a	n/a	n/a	Test	Sharkey step up test	physical fitness	Not specified	Jantung Sehat dance Batch II and SKJ 2000 dance	3 times/week, 8 weeks	Outcome of PA	PA	No	No	Outcome of PA (Physical fitness)	No	No	There was a significant increase in the physical fitness of both group after the treatment.
82	Mokoagouw et al.	2018	The relationship between physical activity, screen time, and soft drink consumption and nutritional status of Rex Mundi senior high school students in Manado	Journal article	Yes	Bahasa Indonesia	Yes	Both	Cross-sectional study	Quantitative	78	simple random sampling	both	grade 11	Not specified	Sulawesi (Manado)	Senior high school	Not specified	Not specified	Not specified	Not specified	Not specified	Not specified	Not specified	Not specified	Not specified	n/a	n/a	n/a	n/a	n/a	n/a	Correlate of PA, Correlate of SB, Includes Prevalence of PA and SB	Both	No	Correlate of PA (BMI), Correlate of SB (BMI)	No	No	Prevalence of PA and SB	PA level: sufficient (obese group: 52.6%, non-obese group: 16.7%), insufficient (obese group: 30.8%, non-obese: 0%). Screen time: High (obese group: 66.7%, non-obese group: 16.7%), normal (obese group: 16.7%, non-obese group: 0%). There was a correlation between PA and obesity. There was a correlation between SB and obesity.
83	Mexitalia et al.	2012	The comparison of nutritional status, physical fitness and quality of life between urban and rural school children	Journal article	Yes	Bahasa Indonesia	Yes	Both	Cross-sectional study	Quantitative	162	Consecutive sampling	both	9-11 years old	Both	Java (Semarang and Jepara)	Primary school	Not specified	Questionnaire	Global Physical Activity Questionairre (GPAQ)	Total	Not specified	n/a	n/a	n/a	n/a	Test	20 m multistage shuttle run test	physical fitness	Not specified	n/a	n/a	Correlate of PA, Includes Prevalence of PA	PA	No	Correlate of PA (geographical location)	No	No	Prevalence of PA	PA level: rural (sufficient: 93.75%, insufficient: 6.25%), urban (sufficient: 74.39%, insufficient: 25.61%). Children in rural area were significantly more active, have higher physical fitness level (VO2 max 28.54±1.79 ml/kg/min vs 21.57±1.79 ml/kg/min) (p<0.01).
84	Marlina et al.	2016	Body mass index and physical avtivity with blood pressure in high school students	Journal article	Yes	Bahasa Indonesia	Yes	Both	Cross-sectional study	Quantitative	353	cluster sampling	both	grade 10-11	Not specified	Sumatera (Pekanbaru)	Senior high school	self-administered	Questionnaire	Physical Activity Questionnaire for Adolescents (PAQ-A)	Total	Not specified	Questionnaire	Not specified	screen time	Not specified	n/a	n/a	n/a	n/a	n/a	n/a	Correlate of PA, Correlate of SB, Includes Prevalence of PA and SB	Both	no	Correlate of PA (blood pressure), Correlate of SB (blood pressure)	No	No	Prevalence of PA and SB	PA level: very low (5.1%), low (53.82%), moderate (33.14%), high (7.93%). Screen time: ≤ 2hours/day (16.15%), >2 hours/day (83.85%). There was no correlation between physical activity with blood pressure. There was a correlation between screen time and blood pressure.
85	Mandriyarini et al.	2017	Sedentary lifestyle as an obesity risk factor in stunted senior high school adolescents in Semarang City	Journal article	Yes	Bahasa Indonesia	Yes	Both	Cross-sectional study	Quantitative	42	cluster random sampling	both	14-18 years old	Both	Java (Semarang)	Senior high school	interview-administered	n/a	n/a	n/a	n/a	Questionnaire	ASAQ (Adolescent Sedentary Activity Questionnaire)	Total	Not specified	n/a	n/a	n/a	n/a	n/a	n/a	Correlate of SB, Includes Prevalence of SB	SB	No	Correlate of SB (BMI)	No	No	Prevalence of SB	There was no significant correlation between screen time and obesity. SB: Stunted (high ≥ 5 hours/day: 90.5%, low <5hours/day: 9.5%), Stunted obesity (high: 76.2%, low: 23.8%).
86	Lauh	2016	The comparison between individual and group games toward physical fitness improvement	Journal article	Yes	Bahasa Indonesia	Yes	Both	Intervention trial	Quantitative	30	Not specified	male	grade 4-5	Not specified	Java (Surakarta)	Primary school	Test	n/a	n/a	n/a	n/a	n/a	n/a	n/a	n/a	test	physical fitness test	physical fitness	Not specified	group 1: individual game, group2: team game	3 times/week, 6 weeks	Outcome of PA	PA	No	No	Outcome of PA (Physical fitness)	No	No	There was an increase in the physical fitness of the subjects in both group after intervention. Group games improved physical fitness better than individual games.
87	Lariwu et al.	2018	Obesity risk factors in junior high school students in Tomohon City	Journal article	Yes	Bahasa Indonesia	Yes	Both	Case-control study	Quantitative	316	Cluster Random Sampling	both	grade 9	Urban	Sulawesi (Tomohon)	Junior high school	Not specified	Not specified	Not specified	Not specified	Not specified	Not specified	Not specified	screen time	Not specified	n/a	n/a	n/a	n/a	n/a	n/a	Correlate of PA and SB	Both	No	Correlate of PA (BMI), Correlate of SB (BMI)	No	No	Prevalence of PA and SB	Physical activity and screen time related to obesity. PA level: obese group (moderate: 75%, high: 25%), non-obese group (moderate: 36%, high: 64%). Scrren time: obese group (high: 78%, normal: 22%), non-obese group (high: 24%, normal: 76%).
88	Kurniawan et al.	2015	The comparison effect of 60 minutes aerobic dance mix-impact toward high density lipoprotein in blood between overweight and non-overweight group in State Senior High School 3 Depok	Journal article	Yes	Bahasa Indonesia	Yes	Bahasa Indonesia	Intervention trial	Quantitative	20	purposive sampling	both	grade 11	Not specified	Java (Depok)	Senior high school	Test	n/a	n/a	n/a	n/a	n/a	n/a	n/a	n/a	n/a	n/a	n/a	n/a	aerobic dance mix impact	60 minutes	Outcome of PA	PA	No	No	Outcome of PA (Blood biomarker)	No	No	Aerobic dance mix impact for 60 minutes increase the HDL level in the overweight group better than in the non-overweight group.
89	Lutfah, Himayatul	2018	Obesity risk factors in adolescents	Conference Proceeding	Yes	Bahasa Indonesia	Yes	Both	Cross-sectional study	Quantitative	32	purposive sampling	both	grade 10	Not specified	Java (Kudus)	Senior high school (Vocational school)	Not specified	Questionnaire	Not specified	Total	Not specified	n/a	n/a	n/a	n/a	n/a	n/a	n/a	n/a	n/a	n/a	Includes Prevalence of PA	PA	No	No	No	No	Prevalence of PA	PA level: high (31.3%), moderate (40.6%), low (28.1%).
90	Kurdanti et al.	2015	Obesity risk factors in adolescents	Journal article	Yes	Bahasa Indonesia	Yes	Both	Case-control study	Quantitative	144	purposive sampling	both	15-18 years old	Urban	Java (Yogyakarta)	Senior high school	device-based measurement	Device-based	Pedometer	Total	Not specified	n/a	n/a	n/a	n/a	n/a	n/a	n/a	n/a	n/a	n/a	Correlate of PA	PA	No	Correlate of PA (BMI)	No	No	Prevalence of PA	There was a significant correlation between PA and obesity (p<0.05). PA level: obese group (insufficient: 56.9%, sufficient: 43.1%), non-obese group (insufficient: 34.7%, sufficient: 65.3%).
91	Korengkeng et al.	2017	Analysis of physical activity, socio-economy status, and meals while breastfeed in obese elementary school students in Manado City	Journal article	Yes	Bahasa Indonesia	Yes	Both	Cross-sectional study	Mixed-methods	Quantitative:44, Qualitative: 11	purposive sampling	both	grade 5	Urban	Sulawesi (Manado)	Primary school	Not specified	Diary	Activity recall	Total	Not specified	Diary	Activity recall	screen time	Not specified	n/a	n/a	n/a	n/a	n/a	n/a	Includes Prevalence of PA and SB	Both	No	No	No	No	Prevalence of PA and SB	All participants (100%) had low level PA and average of screen time >2 hours/day.
92	Dwijayanti	2016	The comparison of the effect of "Senam Cerdas Bugar Indonesia 2013" dance and Aerobic Dance toward physical fitness improvement on female students grade XI at Vocational State School 6 Surakarta Year 2015/2016	Journal article	Yes	Bahasa Indonesia	Yes	Bahasa Indonesia	Intervention trial	Quantitative	76	random sampling	female	grade 11	Not specified	Java (Surakarta)	Senior high school	Test	n/a	n/a	n/a	n/a	n/a	n/a	n/a	n/a	Test	Multistage fitness test	physical fitness	Not specified	grup 1: Cerdas Bugar Indonesia Dance, Grup 2: low-impact Aerobic dance	3 times/week, 6 weeks	Outcome of PA	PA	No	No	Outcome of PA (Physical fitness)	No	No	There was a significant increase in the physical fitness of the participants after the treatments. The improvement of the low-impact aerobic dance was better than the other group.
93	Eriasfa, Eriasfa	2016	The implementation of dance "Senam SKJ 2008" toward physical fitnes improvement in students SDN 27 Gaung Kubung Region Solok District	Journal article	Yes	Bahasa Indonesia	Yes	Bahasa Indonesia	Intervention trial	Quantitative	11	purposive random sampling	female	grade 5	Not specified	Sumatera (Solok)	Primary school	Test	n/a	n/a	n/a	n/a	n/a	n/a	n/a	n/a	Test	Indonesian Physical Fitness Test	physical fitness	Not specified	Not specified	Not specified	Outcome of PA	PA	No	No	Outcome of PA (Physical fitness)	No	No	There was a significant increase in the physical fitness of the participants after the treatments.
94	Ermona and Wirjatmadi	2018	The relationship between physical activity and nutritional intake toward over nutrition status in students at SDN Ketabang 1 Surabaya year 2017	Journal article	Yes	Bahasa Indonesia	Yes	Both	Cross-sectional study	Quantitative	88	purposive sampling	both	8-12 years old	Not specified	Java (Surabaya)	Primary school	self-administered	Questionnaire	Physical Activity Questionnaire for Children (PAQ-C)	Total	Not specified	n/a	n/a	n/a	n/a	n/a	n/a	n/a	n/a	n/a	n/a	Correlate of PA, Includes Prevalence of PA	PA	No	Correlate of PA (BMI)	No	No	Prevalence of PA	There was a significant correlation between PA and obesity. PA level: overweight group (low: 82.5%, high: 17.5%), obese group (low: 60.4%, high: 39.6%).
95	Seran et al.	2017	The comparison of physical fitness and affective as effects of Kids Athletics and Megala-gala traditional game	Journal article	Yes	Bahasa Indonesia	Yes	Both	Intervention trial	Quantitative	24	purposive sampling	both	10-12 years old	Not specified	Bali (Denpasar)	Primary school	Test	n/a	n/a	n/a	n/a	n/a	n/a	n/a	n/a	Test	600 m run test	physical fitness	Not specified	Group 1:Kids Athletics, Group 2: Megala-gala games	2x10minutes, 3 times/week, 6 weeks	Outcome of PA	PA	No	No	Outcome of PA (Physical fitness)	No	No	There was a significant increase in the physical fitness of the participants after the treatments. The improvement of the kids athletics group was better than the other group.
96	Febrianti	2017	The contribution of small-side games toward interest and physical fitness of children in rural area Petanahan, Kebumen District year 2016	Journal article	Yes	Bahasa Indonesia	Yes	Bahasa Indonesia	Intervention trial	Quantitative	45	purposive sampling	both	grade 5-6	Rural	Java (Kebumen)	Primary school	Test	n/a	n/a	n/a	n/a	n/a	n/a	n/a	n/a	Test	Indonesian Physical Fitness Test	physical fitness	Not specified	Grup 1: small games (physical activity), Grup 2: electronic games	Not specified	Outcome of PA	PA	No	No	Outcome of PA (Physical fitness)	No	No	There was a significant increase in the physical fitness of the participants after the treatments. The improvement of the small games group was better than the other group.
97	Fieny et al.	2016	The relationship between watching TV and nutritional status of students age 6-8 years old at SDN Merjosari 02 Malang	Journal article	Yes	Bahasa Indonesia	Yes	Both	Cross-sectional study	Quantitative	20	Total sampling	both	6-8 years old	Not specified	Java (Malang)	Primary school	self-administered	n/a	n/a	n/a	n/a	Questionnaire	Not specified	Watching TV	Not specified	n/a	n/a	n/a	n/a	n/a	n/a	Correlate of SB, Includes Prevalence of SB	SB	No	Correlate of SB (BMI)	No	No	Prevalence of SB	There was no relationchip between watching TV and nutritional status. Prevalence for watching TV: Sunday (long 3-5hours/day: 75%, moderate 2-3hours/day:25%), Monday (long: 55%, moderate: 35%, low <2hours/day: 10%), Tuesday (long: 65%, moderate: 35%).
98	H., Kinanthi Mestuti and Fitranti	2014	Overweight risk factors in stunting children in elementary school in East Semarang	Journal article	Yes	Bahasa Indonesia	Yes	Both	Case-control study	Quantitative	60	purposive sampling	both	6-13 years old	Rural	Java (Semarang)	Primary school	interview-administered	Questionnaire	Physical Activity Questionnaire for Older Children (PAQ-C)	Total	Not specified	n/a	n/a	n/a	n/a	n/a	n/a	n/a	n/a	n/a	n/a	Correlate of PA, Includes PA Measurement	PA	No	Correlate of PA (BMI)	No	No	PA Measurement	There was no relationship between physical activity with overweight. PA duration: overweight group (42.86 minutes/day), non-overweight group (47.86 minutes/day)
99	Ahmad and Saputro	2016	The comparison between traditional games "Betengan" and "Gobak Sodor" toward physical fitness: a study in PSDN Pandan Wanggi I and SDN Pandan Wanggi II Diwek Jombang	Conference Proceeding	Yes	Bahasa Indonesia	Yes	Both	Intervention trial	Quantitative	Not specified	Not specified	both	10-12 years old	Not specified	Java(Jombang)	Primary school	Test	n/a	n/a	n/a	n/a	n/a	n/a	n/a	n/a	Test	Indonesian Physical Fitness Test	physical fitness	n/a	Group 1: Bentengan game, Group 2: Gobak sodor game	Not specified	Outcome of PA	PA	No	No	Outcome of PA (Physical fitness)	No	No	There was a significant increase in the physical fitness of the participants after the treatments. AP118
100	Auguntari al.	2018	High intensity intermittent exercise: between obesity and self-esteem	Journal article	Yes	Bahasa Indonesia	Yes	Both	Intervention trial	Quantitative	12	purposive sampling	both	15-17 years old	Not specified	Java (Bandung)	Senior high school	Measurement	n/a	n/a	n/a	n/a	n/a	n/a	n/a	n/a	n/a	n/a	n/a	n/a	Group 1: HIIE training , Group 2: ergometer cycling-Low Intensity	30 minutes, 3 times/week, 3 weeks	Outcome of PA	PA	No	No	Outcome of PA (Mental health, BMI)	No	No	There was a significant increase in the self esteem and decrease in the body mass indext after getting HIIE training.
101	Azhar and Sutopo	2017	Effect of Cycling 20 Minutes of Blood Sugar Levels in Male Students of Senior High School 9 Tangerang 2015	Conference Proceeding	Yes	English	Yes	English	Intervention trial	Quantitative	21	purposive sampling	male	Grade 9	Not specified	Java (Tangerang)	Senior high school	Test	n/a	n/a	n/a	n/a	n/a	n/a	n/a	n/a	n/a	n/a	n/a	n/a	Cycling	20 minutes, average speed ± 25 km/hour, distance ± 8 km.	Outcome of PA	PA	No	No	Outcome of PA (Blood biomarker)	No	No	Cycling for 20 minutes affected changes in blood sugar levels significantly (p=0.000). The mean reduction in blood sugar levels after the intervention is 25.0 mg / dl.
102	Dwijayanti	2016	The effectivity of dance for Indonesian children "Senam Ceria" toward gross motor skill and healthy life style of students grade 7	Conference Proceeding	Yes	Bahasa Indonesia	Yes	Both	Intervention trial	Quantitative	22	purposive sampling	both	7 years old	Not specified	Not specified	Primary school	Observation	n/a	n/a	n/a	n/a	n/a	n/a	n/a	n/a	observation	Not specified	gross motor skills	Not specified	Not specified	Not specified	Outcome of PA	PA	No	No	Outcome of PA (motor skills)	No	No	There was an increase in the gross motor skills of the participants after getting the treatment.
103	Guntoro	2013	Play activities and motor skills of students grade VI elementary school Inpres Perumnas I Waena	Journal article	Yes	Bahasa Indonesia	Yes	Both	Cross-sectional study	Quantitative	60	cluster random sampling	both	grade 6	Not specified	Papua (Jayapura)	Primary school	self-administered	Questionnaire	Not specified	Play activities	Not specified	n/a	n/a	n/a	n/a	Test	motor skill test	motor skills	Not specified	n/a	n/a	Correlate of PA, Includes Prevalence of PA	PA	No	Correlate of PA (Motor skills)	No	No	Prevalence of PA	Play activity: low (56.7%), moderate (26.7%), high (16.6%). There was a correlation between play activity and gross motor skills.
104	Harahap et al.	2018	Association of energy intake and physical activity with overweight among Indonesian children 6-12 years of age	Journal article	Yes	English	Yes	English	Cross-sectional study	Quantitative	1143	multistage random sampling	both	6-12 years old	Not specified	Indonesia	Not specified	Device-based	Device-based	DigiWalker pedometer	Total	Not specified	n/a	n/a	n/a	n/a	n/a	n/a	n/a	n/a	n/a	n/a	Correlate of PA, Includes PA Measurement	PA	No	Correlate of PA (BMI)	No	No	PA Measurement	Urban children, overweight children, and children from higher socio-economy status had lower PA. Stunted children had higher activity. Significant risk factors for being overweight or obese were low PA. Children with low PA had higher risk (ODDs 3.4, 95% CI: 2.0, 6.0) of being overweight compared to children who had high PA. Children with moderate PA and energy take >100% RDA had higher risk (ODD…
105	Harun	2017	The comparison between level of Interleukin-6 and number of lymphocytes after mild and moderate aerobic in adolescents	Journal article	Yes	Bahasa Indonesia	Yes	Both	Intervention trial	Quantitative	31	Not specified	both	15-16 years old	Not specified	Kalimantan (Banjarbaru)	Senior high school	Test	n/a	n/a	n/a	n/a	n/a	n/a	n/a	n/a	n/a	n/a	n/a	n/a	Group 1: aerobic exercise low intervention, Group 2: aerobic exercise moderate intervention, Group 3: control group	2 months	Outcome of PA	PA	No	No	Outcome of PA (Blood biomarker)	No	No	There was a relationship between low and moderate intensity aerobic training and control group with interleukin-6 level (p=0.031) .
106	Sridadi and Sudarna	2011	The effect of circuit training toward physical fitness level of male students grade IV and V elementary school Sekolah Dasar Negeri Caturtunggal 3	Journal article	Yes	Bahasa Indonesia	Yes	Both	Intervention trial	Quantitative	17	total sampling	male	grade 4-5	Not specified	Java (Yogyakarta)	Primary school	Test	n/a	n/a	n/a	n/a	n/a	n/a	n/a	n/a	Test	Indonesian Physical Fitness Test	physical fitness	Yes	circuit training	3 times/week, 4 weeks	Outcome of PA	PA	No	No	Outcome of PA (Physical fitness)	No	No	There was a significant increase in the physical fitness of the participants after getting treatment.
107	Indriawati and Soraya	2009	The correlation between fast food consumption and physical activity level toward obesity in children age 11-13 years old	Journal article	Yes	Bahasa Indonesia	Yes	Both	Cross-sectional study	Quantitative	128	random sampling	both	11-13 years old	Urban	Java (Yogyakarta)	Junior high school	Not specified	Questionnaire	International Physical Activity Questionnaire (IPAQ)	Total	Not specified	n/a	n/a	n/a	n/a	n/a	n/a	n/a	n/a	n/a	n/a	Correlate of PA, Includes Prevalence of PA	PA	No	Correlate of PA (BMI)	No	No	Prevalence of PA	There was a significant relationship between PA and obesity (p<0,05). PA level: non-obese group (low: 22.65%, moderate: 28.9%, high: 7.03%), obese group (low: 18.75%, moderate: 16.4%, high: 6.25%).
108	Dwijayanti	2015	The effect of high impact, low impact, and mix impact aerobic dance toward physical efficiency index based on esting heart rate	Journal article	Yes	Bahasa Indonesia	Yes	Bahasa Indonesia	Intervention trial	Quantitative	45	purposive random sampling	both	grade 10	Not specified	Java (Surakarta)	Senior high school (Vocational school)	Test	n/a	n/a	n/a	n/a	n/a	n/a	n/a	n/a	Test	Harvard step test	physical fitness	Not specified	3 group	Group 1: aerobic high impact, Grup 2: aerobic low impact, Grup 3: aerobic mix impact	Outcome of PA	PA	No	No	Outcome of PA (Physical fitness)	No	No	There was a significant increase in the physical fitness of the participants after getting treatment.The improvement of the high impact group was better than the other groups.AP127
109	H., Siti Nurfadilah et al.	2017	Physical activity and screen-based activity with sleep patterns of adolescents in Wates	Journal article	Yes	Bahasa Indonesia	Yes	English	Cross-sectional study	Quantitative	536	Stratified random sampling	both	mean 13 years old	Not specified	Java (Yogyakarta)	Junior high school	Not specified	Questionnaire	International physical activity questionnaire (IPAQ)	Total	Not specified	Questionnaire	International physical activity questionnaire (IPAQ)	screen time	Not specified	n/a	n/a	n/a	n/a	n/a	n/a	Correlate of PA, Correlate of SB	Both	No	Correlate of PA (Quality of sleep), Correlate of SB (Quality of sleep)	No	No	No	There was a significant correlation between screen based activity with sleep quality in adolescents. Physical activity had a significant relationship with sleep duration.
110	Mulyana et al.	2017	Optimization of memory capacity through the granting of physical activity type with level of intensity low and medium	Conference Proceeding	Yes	English	Yes	English	Intervention trial	Quantitative	80	Two stage random sampling	male	Not specified	Not specified	Java (Sumedang)	Junior high school	Measurement	n/a	n/a	n/a	n/a	n/a	n/a	n/a	n/a	n/a	n/a	n/a	n/a	4 groups	30 meetings, Group PA Similar - Low, PA Similar - moderate, PA diverse - Low, PA diverse - moderate	Outcome of PA	PA	No	No	Outcome of PA (memory)	No	No	The results showed that participants in moderate intensity-diverse group had average memory scores better than the other groups. There was an interaction between the type and level of intensity of physical activity on the ability of long-term memory.
111	Muharramah et al.	2018	Effects of jogging and breakfast consumption on weight changes in overweight high school students at Surakarta-Indonesia	Journal article	Yes	English	Yes	English	Intervention trial	Quantitative	22	purposive sampling	both	15-18 years old	Not specified	Java(Surakarta)	Senior high school	Measurement	n/a	n/a	n/a	n/a	n/a	n/a	n/a	n/a	n/a	n/a	n/a	n/a	2 groups	12 weeks, group 1: jogging, group 2: control group	Outcome of PA	PA	No	No	Outcome of PA (BMI)	No	No	There were weight changes in the students during the treatment, both in the treatment group (weight decreased) and the control group (weight increased).
112	Susanto et al.	2016	School health promotion: a cross-sectional study on clean and healthy living program behavior (CHLB) among Islamic Boarding Schools in Indonesia	Journal article	Yes	English	Yes	English	Cross-sectional study	Quantitative	114	multiple-stage sampling	both	Average 13.17	Not specified	Java (Jember)	Primary school, junior high school, senior high school	self-administered	Questionnaire	Not specified	exercise	Not specified	n/a	n/a	n/a	n/a	n/a	n/a	n/a	n/a	n/a	n/a	Includes Prevalence of PA	PA	No	No	No	No	Prevalence of PA	Exercising regularly and measurably: healthy (70.2%), unhealthy (29.8%)
113	Hardjasuganda	2007	The effect of "Hadang" games toward physical fitness improvement in students grade V-VI at Sukamaju and Babakan Hurip elementary school Sumedang Utara Region	Journal article	Yes	Bahasa Indonesia	Yes	Bahasa Indonesia	Intervention trial	Quantitative	40	random sampling	both	grade 5-6	Not specified	Java (Sumedang)	Primary school	Test	n/a	n/a	n/a	n/a	n/a	n/a	n/a	n/a	Test	Physical fitness test	physical fitness	Not specified	Hadang games	3x/weeks, 6 weeks	Outcome of PA	PA	No	No	Outcome of PA (Physical fitness)	No	No	There was an increase in the physical fitness of the participants after getting the treatment (Hadang games).
114	Faizah	2004	Obesity risk factors of elementary school students age 6-7 year old in Semarang	Master Thesis	Yes	Bahasa Indonesia	Yes	English	Cross-sectional study	Quantitative	1157	cluster random sampling	both	6-7 years old	both	Java (Semarang)	Primary school	proxy report (by parents)	Questionnaire	Not specified	Total	Not specified	Questionnaire	Not specified	Total	Not specified	n/a	n/a	n/a	n/a	n/a	n/a	Correlate of PA. Includes prevalence of PA and SB	Both	No	Correlate of PA (BMI)	No	No	Prevalence of PA and SB	There were relationship between doing sports outside school and transport mode to school and obesity. Prevalence of doing sports outside school: obese group (13.3%), non-obese group (86.7%). Prevalence of watching TV (obese and non-obese group respectively): ≤2 hours/day (11.2%, 88.8%), 2-4 hours/day (11.5%, 88.5%), 4 hours/day (11.3%, 88.7%), > 4 hours/day (11.1%, 88.9%).
115	Muhsin	2017	Analysis of cause factors of overweight and obesity in children age 7-12 years old in Aceh Barat District	Master Thesis	No	n/a	Yes	Both	Cross-sectional study	Quantitative	289	Not specified	both	7-12 years old	Not specified	Sumatera (Aceh Barat)	Primary school	proxy report (by parents)	Questionnaire	Not specified	Total	Not specified	Questionnaire	Not specified	Total	Not specified	n/a	n/a	n/a	n/a	n/a	n/a	Correlate of PA, Correlate of SB	Both	No	Correlate of PA (BMI), Correlate of SB (BMI)	No	No	No	There were a correlation between obesity and sedentary and light activity.
116	L., Yanti Kartika	2016	The depression, physical activity, and quality of life of obese and non-obese senior high school students in Tangerang City	Master Thesis	No	n/a	Yes	Both	Cross-sectional study	Quantitative	134	purposive sampling	both	16-18 years old	Not specified	Java (Tangerang)	Senior high school	Not specified	Questionnaire	IPAQ Short	Total	Not specified	n/a	n/a	n/a	n/a	n/a	n/a	n/a	n/a	n/a	n/a	Correlate of PA	PA	No	Correlate of PA (BMI)	No	No	No	There were no statistically significant differences in the physical activity between obese and non-obese adolescents.
117	Zumria	2017	he relationship between socio-economic status, nutritional status, and physical activity with physical fitness: a study in senior high school students SMA Negeri 1 Jetis Kabupaten Bantul	Master Thesis	No	n/a	Yes	Both	Cross-sectional study	Quantitative	291	Not specified	both	Not specified	Not specified	Java (Yogyakarta)	Senior high school	Not specified	Questionnaire	Not specified	Total	Not specified	n/a	n/a	n/a	n/a	Test	Indonesian Physical Fitness Test	physical fitness	Not specified	n/a	n/a	Correlate of PA, Includes Prevalence of PA	PA	No	Correlate of PA (BMI, physical fitness)	No	No	Prevalence of PA	PA level: low (33.33%), moderate (38.49%), and high (28.18%). The students with very poor physical fitness was (31,27%), poor (36,08%), and moderate (32,65%). There was a relationship between nutritional status with physical fitness, and between physical activity and physical fitness.
118	Fitriyani	2016	Several obesity risk factors in elemantary school students: a study in elementary school Al-Irsyad Al Islamiyyah 01 and 02 Purwokerto)	Master Thesis	No	n/a	Yes	Both	Case-control study	Quantitative	100	simple random sampling	both	grade 2-5	Not specified	Java (Purwokerto)	Primary school	Not specified	Not specified	Not specified	Not specified	Not specified	n/a	n/a	n/a	n/a	n/a	n/a	n/a	n/a	n/a	n/a	Correlate of PA	PA	No	Correlate of PA (BMI)	No	No	No	There was a significant correlation between PA and obesity (p=0,014; OR= 4,39; 95% CI= 1,35-14,24).
119	Mutmainna	2016	The influence of synchronized gymnastics and rhytmic gymnastics toward physical fitness level of studens at SMP Negeri 12 Makassar	Master Thesis	No	n/a	Yes	Both	Intervention trial	Quantitative	30	stratified random sampling	female	13-15 years old	Not specified	Sulawesi (Makassar)	Junior high school	Test	n/a	n/a	n/a	n/a	n/a	n/a	n/a	n/a	Test	Not specified	physical fitness	Not specified	Group 1: synchronized gymnastics, 2: rhythmic gymnastics, 3: control group	n/a	Outcome of PA	PA	No	No	Outcome of PA (Physical fitness)	No	No	There was a significant increase in the physical fitness of the participants after getting treatment.The improvement of the synchronized gymnasticsis was better than rhythmic gymnastic group (p<0.000).
120	Oematan	2016	Sleep duration and sedentary behaviour as a risk factor of obesity and hypertension in adolescents in Pamulang Region Tangerang Selatan City Banten Province	Master Thesis	No	n/a	Yes	Both	Case-control study	Quantitative	168	Not specified	both	Not specified	Not specified	Java (Pamulang)	Junior high school	Not specified	n/a	n/a	n/a	n/a	Questionnaire	ASAQ (Adolescents Sedentary Activity Questionnaire)	screen time and sitting	Not specified	n/a	n/a	n/a	n/a	n/a	n/a	Correlate of SB	SB	No	Correlate of SB (BMI, blood biomarker)	No	No	No	There was a relationship between the duration of sedentary activity with obesity hypertension.
121	Iffah and Rohman	2018	The effect of traditional games toward physical fitness improvement of students grade XI SMA Negeri Kesamben Jombang	Conference Proceeding	Yes	Bahasa Indonesia	Yes	Both	Intervention trial	Quantitative	31	cluster random sampling	both	16-19 years old	Not specified	Java (Jombang)	Senior high school	Test	n/a	n/a	n/a	n/a	n/a	n/a	n/a	n/a	Test	Indonesian Physical Fitness Test	physical fitness	Not specified	3 traditional games	gobak sodor, kasti, and boi-boian. The duration was not mentioned	Outcome of PA	PA	No	No	Outcome of PA (Physical fitness)	No	No	There was a significant increase in the physical fitness of the participants after getting the treatment (traditional games)
122	Guthold et al.	2010	Physical activity and sedentary behavior among schoolchildren: a 34-country comparison	Journal article	Yes	English	Yes	English	Cross-sectional study	Quantitative	2788	probability proportional to size sampling, random sampling	both	13-15 years old	Not specified	Indonesia	Junior high school	self-administered	Questionnaire	Global School-based Student Health Survey (GSHS)	Total	Not specified	Questionnaire	Global School-based Student Health Survey (GSHS)	screen time and sitting	Not specified	n/a	n/a	n/a	n/a	n/a	n/a	Includes Prevalence of PA and SB	Both	No	No	No	No	Prevalence of PA and SB	Prevalence of sufficient amount of PA: boys (around 23%), girls (nearly 20%). Median active days per week, boys: 2.0 (1.0-4.0); Median active days per week, girls : 1.5 (1.0-4.0); % Transport active, boys: 59.5 (51.7-67.3); % Transport active, girls: 62.3 (54.3-70.3). Prevalence of boys and girls spending 3 or more hours per day sitting and watching TV, playing computer games, talking with friend…
123	Collins et al.	2008	Factors associated with obesity in Indonesian adolescents	Journal article	Yes	English	Yes	English	Cross-sectional study	Quantitative	1758	purposive sampling	both	12-15 years old	Not specified	Java (Yogyakarta and Jakarta), Bali (Kuta)	Junior high school	self-administered	Questionnaire	38-item multiple-choice questionnaire	Total	Not specified	Questionnaire	38-item multiple-choice questionnaire	screen time	Not specified	n/a	n/a	n/a	n/a	n/a	n/a	Correlate of PA, Correlate of SB, Includes Prevalence of PA and SB	Both	No	Correlate of PA (BMI), correlate of SB (BMI)	No	No	Prevalence of PA and SB	There were associations between obesity and the use of a computer or Play Station, and type of transportation to school. Low computer usage (<3hours/day): obese group (7.4%), non-obese group (92.6%). High computer usage (>3hours/day): obese (12.9%), non-obese (87.1%). High Play Station usage (>3hours/day): obese (12.7%), non-obese (87.3%). Active transport to school: obese (6.2%), non-obese (93.8…
124	Arat and Wong	2017	The relationship between physical activity and mental health among adolescents in six middle-income countries: A cross-sectional study	Journal article	Yes	English	Yes	English	Cross-sectional study	Quantitative	3116	probability proportional to size sampling, random sampling	both	11-17 years old	Not specified	Indonesia	Not specified	self-administered	Questionnaire	Global School-based Health Survey 2007	exercise, active transport	Yes	n/a	n/a	n/a	n/a	n/a	n/a	n/a	n/a	n/a	n/a	Includes Prevalence of PA	PA	No	No	No	No	Prevalence of PA	Prevalence of Exercised for 60 min: 42.9%. Prevalence of Walking/biking: 15.9%.
125	Peltzer and Pengpid	2016	Leisure time physical inactivity and sedentary behaviour and lifestyle correlates among students aged 13–15 in the association of Southeast Asian Nations (ASEAN) member states, 2007–2013	Journal article	Yes	English	Yes	English	Cross-sectional study	Quantitative	2867	proportional to size sampling, random sampling	both	13-15 years old	Not specified	Indonesia	Junior high school	self-administered	Questionnaire	Global School-based Health Survey	Total	Yes	Questionnaire	Global School-based Health Survey	Total	Yes	n/a	n/a	n/a	n/a	n/a	n/a	Includes Prevalence of PA and SB	Both	No	No	No	No	Prevalence of PA and SB	Prevalence of Physical Activity <3 Days (60.3%); 3–4 Days (15.3%); 5–7 Days (24.4%). Prevalence of Sedentary Behaviour <1 h (23.0%); 1–2 h (43.3%); 3–4 h (21.6%); ≥5 h (12.1%). Physical Inactivity (<5 Days/Weeks)= 75.6%. Sedentary Behaviour (≥3 h or More)= 33.0%.
126	Tanjung, Conny et al.	2014	Nutritional status and physical activity of childhood leukemia survivors	Journal article	Yes	English	Yes	English	Retrospective cohort study	Quantitative	15	Not specified	both	first: median 6.7. second: median 13.1	Not specified	Java (Jakarta)	Not specified	interview-administered	Interview	Interview guideline	Total	Not specified	Interview	A set of questions	screen time	Not specified	n/a	n/a	n/a	n/a	n/a	n/a	Prevalence study of PA and SB	Both	Yes	No	No	No	Prevalence of PA and SB	None of the Allsurvivors met the CDC recommendations for physical activity, as no patients regularly exercised 5 times per week or engaged in vigorous activity 3 times per week. Subjects spent more than two hours in front of the television, playing games or surfing on the internet. Only 5 survivors engaged in regular exercise for 30 minutes one or two times per week.
127	Badan Pusat Statistik	2003	Socio Culture Statistics Result of Susenas 2003	Government document	Yes	Bahasa Indonesia	No	n/a	Cross-sectional study	Quantitative	Not specified	probability proportional to size, Linear Systematic Sampling	both	10-19 years old	both	Indonesia	Not specified	self-administered	Questionnaire	Not specified	exercise	Not specified	n/a	n/a	n/a	n/a	n/a	n/a	n/a	n/a	n/a	n/a	Includes Prevalence of PA	PA	No	No	No	No	Prevalence of PA	Prevalence of doing exercise during the past week: age 10-14 years old (73.6%), age 15-19 years old (50.5%).
128	Badan Pusat Statistik	2012	Socio Culture Statistics 2010	Government document	Yes	Bahasa Indonesia	Yes	Bahasa Indonesia	Cross-sectional study	Quantitative	Not specified	probability proportional to size, purposive sampling, Systematic Sampling	both	10-19 years old	both	Indonesia	Not specified	self-administered	Questionnaire	Not specified	Total	Not specified	n/a	n/a	n/a	n/a	n/a	n/a	n/a	n/a	n/a	n/a	Includes Prevalence of PA	PA	No	No	No	No	Prevalence of PA	Prevalence of doing exercise during the past week: age 5-9 years old (24.55%), age 10-19 years old (47.1%).
129	Hadju et al.	1998	Improvements of growth, appetite, and physical activity in helminth-infected schoolboys 6 months after single dose of albendazole	Journal article	Yes	English	Yes	Both	Intervention trial	Quantitative	129	purposive sampling	male	6-11 years old	Not specified	Sulawesi (Ujung Pandang)	Primary school	device-based	device-based	Caltrac (electronic accelerometer)	playing during recess time	Yes	n/a	n/a	n/a	n/a	n/a	n/a	n/a	n/a	albendazole (two groups) and placebo (one group)	Children received a single dose of 400 mg of albendazole or an identical placebo and were examined at baseline and 6 months after receiving drug or placebo.	Includes Prevalence of PA	PA	No	No	No	No	Prevalence of PA	After treatment, the average activity level was significantly increased in the albendazole group (P = 0.004) but not in the placebo group. After treatment, the average activity level was significantly increased in the albendazole group (P = 0.004) but not in the placebo group.
130	Mirtha and Sekartini	2016	The Influence of exercise on behaviours improvement in children with attention-deficit/hyperactivity disorder	Journal article	Yes	Bahasa Indonesia	Yes	Both	Intervention trial	Quantitative	40	consecutive sampling	both	9-10 years old	Not specified	Java (Tangerang)	Primary school	proxy report ( by parents)	n/a	n/a	n/a	n/a	n/a	n/a	n/a	n/a	n/a	n/a	n/a	n/a	SKJ 88 aerobic dance exercise	8 weeks (5 days/week). Two sessions each day @ 8 minutes 38 seconds (before starting lessons at school and before going home)	Outcome of PA	PA	No	No	Outcome of PA (behaviour)	No	No	Compliance doing SKJ ’88 excercise influenced improvement of behaviour at home (p<0.001) and school (p<0.001) in both very comply and comply group.
131	Wijayanti et al.	2019	Multilevel Analysis on the Determinants of Overweight and Obesity among Primary School Students in Boyolali, Central Java	Journal article	Yes	English	Yes	English	Case-control study	Quantitative	200	purposive sampling	Not specified	Not specified	Not specified	Java (Boyolali)	Primary School	Not specified	Questionnaire	Not specified	Total	Not specified	n/a	n/a	n/a	n/a	n/a	n/a	n/a	n/a	n/a	n/a	Correlate of PA, Includes PA measurement	PA	No	Correlate of PA (BMI)	No	No	PA measurement	Children with high PA: 109 (54.5%), low PA: 91 (45.5%). High PA has an effect in decreasing the risk of obesity (b= -0.04; 95% CI= -0.05 to -0.06; p<0.001).
132	Oktariyana et al.	2020	Enhancement of Students’ Fitness Using Rhythmic Gymnastics (Batara Gymnastics)	Journal article	Yes	English	Yes	English	Intervention trial	Quantitative	20	total sampling	Not specified	Grade 11	Not specified	Sumatera (Baturaja)	High School (Vocational)	Test	n/a	n/a	n/a	n/a	n/a	n/a	n/a	n/a	Test	Indonesian Physical Fitness Test)	Physical fitness	Not specified	Batara Gymnastics	3x per week, 12 weeks	Outcome of PA	PA	No	No	Outcome of PA (Physical Fitness)	No	No	There is the Effect of Gymnastics Gymnastics (Fit Tangkas Gleeful) on the level of fitness of class XI students in SMK Negeri 2 OKU that is equal to 27.11%.
133	Syamsuardi et al.	2020	The Effects of Addition of Physical Activity Beyond Physical Education Learning Toward the Level of Physical Fitness	Conference Proceeding	Yes	English	Yes	English	Intervention trial	Quantitative	34	purposive sampling	Not specified	Not specified	Not specified	Kalimantan (Banjarmasin)	Senior high school	Test	n/a	n/a	n/a	n/a	n/a	n/a	n/a	n/a	Test	Multistage fitness test (MFT)	Physical fitness	Not specified	Additional PA assignment	twice a week	Outcome of PA	PA	No	No	Outcome of PA (Physical Fitness)	No	No	There is a difference (an increase) in the physical fitness between the initial test and the final test by providing additional physical activity twice a week.
134	Hartati et al.	2020	Improvement of Physical Fitness Through Management of Daily Physical Activity of Elementary School Students	Conference Proceeding	Yes	English	Yes	English	Intervention trial	Quantitative	60	random cluster sampling	Both	Grade 5	Not specified	Java (Surabaya)	Primary School	Self-administered	PA Diary	Daily Physical Activity (DPA) Card	Total	Not specified	n/a	n/a	n/a	n/a	Test	Multistage fitness test (MFT)	Physical fitness	Not specified	Giving Daily PA Card and additional PA assignment	6 weeks	Outcome of PA, Includes PA measurement	PA	No	No	Outcome of PA (Physical Fitness)	No	PA measurement	Students who got treatment carry out physical activity for 90.2 ± 52.0 minutes per day, while in the control group did physical activity for 87.9 ± 58.1 minutes a day. Students in treatment group got a significant increase in the physical fitness level. There was a significant relationship between the gain of physical fitness and the duration of DPA (p <0.05)
135	Hadi et al.	2020	Improved Understanding of Interactions between Risk Factors for Child Obesity May Lead to Better Designed Prevention Policies and Programs in Indonesia	Journal article	Yes	English	Yes	English	Case-control study	Quantitative	488	probability proportional to size sampling	Both	7-12 years old	Both	Java (Yogyakarta)	Primary School	Self-administered	n/a	n/a	n/a	n/a	Questionnaire	a modified child physical activity questionnaire (M-CPAQ)	Total	Not specified	n/a	n/a	n/a	n/a	n/a	n/a	Correlate of SB, Includes SB measurement	SB	No	Correlate of SB (BMI)	No	No	SB Measurement	Mean of sedentary time (hours/day), Obese children: 5.3 ± 0.052; Non-obese children: 4.4 ± 0.06. There is a dose-response increase in relative odds of obesity with increasing sedentary behavior.
136	Fajriyah et al.	2020	Obesity Determinants of Teenagers in Rural Areas	Journal article	Yes	English	Yes	English	Case-control study	Quantitative	70	purposive sampling	Not specified	Not specified	Rural	Java (Semarang)	Senior high school	Self-administered	Questionnaire	Physical Activity Questionnaire for Adolescent (PAQ-A)	Total	Not specified	n/a	n/a	n/a	n/a	n/a	n/a	n/a	n/a	n/a	n/a	Correlate of PA, Includes PA measurement	PA	No	Correlate of PA (BMI)	No	No	PA measurement	PA in obese group: Low (82.9%), High (17.1%); in non-obese group: Low (54.3%), High (45.7%). Physical activity has a significant relationship with obesity in teenagers (p-value=0.020)
137	Asnita et al.	2020	The Effect of Sedentary Lifestyle on the Incidence of Obesity on Adolescents in SMUN 7 Banda Aceh	Journal article	Yes	English	Yes	English	Case-control study	Quantitative	150	random sampling	Both	Grade 10&11	Not specified	Sumatera (Aceh)	Senior high school	Face to face interview	n/a	n/a	n/a	n/a	Questionnaire	Adolescent Sedentary Activity Questionnaire (ASAQ)	screen and non-screen based SB, transport, leisure time SB	Not specified	n/a	n/a	n/a	n/a	n/a	n/a	Correlate of SB, Includes SB measurement	SB	No	Correlate of SB (BMI)	No	No	SB Measurement	Watching TV, using gadgets, and doing tasks with internet are among variables related to obesity. Level of SB in obese participants: High (78%), Low (22%), while in non-obese participant: High (58%), Low (42%).
138	Arfines et al.	2020	Prevalence and Lifestyle Risk Factors of Overweight and Obesity Among Indonesian Adolescents: An Analysis of Global School-Based Health Survey 2007 and 2015	Conference Proceeding	Yes	English	Yes	English	Cross-sectional study	Quantitative	13467	two-stage cluster sampling	Both	11-18 years old	Not specified	Indonesia	Adolescents	Self-administered	Questionnaire	Global School-based Health Survey	Total	Not specified	Questionnaire	Global School-based Health Survey 2007&2015	Total	Not specified	n/a	n/a	n/a	n/a	n/a	n/a	Correlate of PA, Correlate of SB	Both	No	Correlate of PA (BMI), Correlate of SB (BMI)	No	No	No	GSHS 2007 data: walking or biking to school was the only variable which correlated significantly with overweight and obesity. According to GSHS 2015, overweight and obesity were correlated with fruit consumption, physical activity, and sitting activity.
139	Aminah et al.	2020	Effect of Physical Fitness Exercises in 2012 and New Indonesian Gymnastics Exercise (SRIBU) Exercises on Physical Fitness Level of Female Students	Conference Proceeding	Yes	English	Yes	English	Intervention trial	Quantitative	40	purposive sampling	Female	10-12 years old	Not specified	Kalimantan (Banjarmasin)	Primary School	Test	n/a	n/a	n/a	n/a	n/a	n/a	n/a	n/a	Test	Indonesian Physical Fitness Test)	Physical fitness	Not specified	Group 1: SKJ 2012 (Physical fitness dance), Group 2: SRIBU Exercises	2x per week, 6 weeks	Outcome of PA	PA	No	No	Outcome of PA (Physical Fitness)	No	No	There is an effect of the 2012 SKJ and SRIBU exercise on the level of physical fitness. The average score of participants in 2012 SKJ group is higher than that of SRIBU exercise group.
140	Wahyuni et al.	2019	The Relationship between the Duration of Playing Gadget and Mental Emotional State of Elementary School Students	Journal article	Yes	English	Yes	English	Cross-sectional study	Quantitative	103	random sampling	Both	8-11 years old	Not specified	Sumatera (Medan)	Primary School	Self-administered	n/a	n/a	n/a	n/a	Questionnaire	Strength and Difficulties Questionnaire (SDQ)	Screen time	Not specified	n/a	n/a	n/a	n/a	n/a	n/a	Correlate of SB, Includes SB Measurement	SB	No	Correlate of SB (Mental health)	No	No	SB Measurement	Gadget use: Smartphone (52.4%), Tablet (33%), Laptop (9.7%), other (4.9%). Gadget use in a week: 1-3 day (51.5%), 4-5 (18.4%), 6-7 (30.1%). Gadget use duration in a week: <5hours (43%), 6-10 hours (34%), >10 hours (21%). There is a relationship between the duration of playing gadgets on mental emotional (p < 0.05) and between the frequency of using gadgets and mental-emotional 0.001 (p < 0.05).
141	Vancampfort et al.	2019	Correlates of leisure-time sedentary behavior among 181,793 adolescents aged 12-15 years from 66 low-and middle-income countries	Journal article	Yes	English	Yes	English	Cross-sectional study	Quantitative	8,806	two-stage cluster sampling	Both	12-15 years old	Not specified	Indonesia	Adolescents	Self-administered	n/a	n/a	n/a	n/a	Questionnaire	Global school-based Student Health Survey (GSHS) 2015	Leisure-time sedentary behavior (LTSB)	Not specified	n/a	n/a	n/a	n/a	n/a	n/a	Includes prevalence of SB	SB	No	No	No	No	Prevalence of SB	Prevalence of≥3 hours/day of leisure-time sedentary behavior: 24.5% . Correlate of SB specifically for Indonesia was not available.
142	Vancampfort et al.	2019	Leisure-time sedentary behavior and suicide attempt among 126,392 adolescents in 43 countries	Journal article	Yes	English	Yes	English	Cross-sectional study	Quantitative	8,806	two-stage cluster sampling	Both	12-15 years old	Not specified	Indonesia	Not specified	Self-administered	n/a	n/a	n/a	n/a	Questionnaire	Global school-based Student Health Survey (GSHS) 2015	Leisure-time sedentary behavior (LTSB)	Not specified	n/a	n/a	n/a	n/a	n/a	n/a	Correlate of SB, Includes prevalence of SB	SB	No	Correlate of SB (Mental health)	No	No	Prevalence of SB	Prevalence of≥3 hours/day of leisure-time sedentary behavior: 25.7%. The pooled OR (95%CI) for the association between ≥3 h/day of leisure-time sedentary behavior and suicide attempts was 1.54 (1.14, 2.09)
143	Vancampfort et al.	2019	Cannabis use and leisure-time sedentary behavior among 94,035 adolescents aged 12–15 years from 24 low- and middle-income countries	Journal article	Yes	English	Yes	English	Cross-sectional study	Quantitative	8,806	two-stage cluster sampling	Both	12-15 years old	Not specified	Indonesia	Adolescents	Self-administered	n/a	n/a	n/a	n/a	Questionnaire	Global school-based Student Health Survey (GSHS) 2015	Leisure-time sedentary behavior (LTSB)	Not specified	n/a	n/a	n/a	n/a	n/a	n/a	Correlate of SB, Includes prevalence of SB	SB	No	Correlate of SB (Drug use)	No	No	Prevalence of SB	Prevalence of≥3 hours/day of leisure-time sedentary behavior: 24.5% . Association between any cannabis use (at least once in the past 30 days) and ≥3 h/day of leisure-time sedentary behavior was 1.00 (0.46, 2.20)
144	Vancampfort et al.	2019	Leisure-time sedentary behavior and loneliness among 148,045 adolescents aged 12–15 years from 52 low- and middle-income countries	Journal article	Yes	English	Yes	English	Cross-sectional study	Quantitative	8,806	two-stage cluster sampling	Both	12-15 years old	Not specified	Indonesia	Adolescents	Self-administered	n/a	n/a	n/a	n/a	Questionnaire	Global school-based Student Health Survey (GSHS) 2015	Leisure-time sedentary behavior (LTSB)	Not specified	n/a	n/a	n/a	n/a	n/a	n/a	Correlate of SB, Includes prevalence of SB	SB	No	Correlate of SB (Mental health)	No	No	Prevalence of SB	Prevalence of≥3 hours/day of leisure-time sedentary behavior: 25.7%. The pooled OR (95%CI) for the association between ≥3 h/day of leisure-time sedentary behavior and loneliness was 1.28 (1.05, 1.56)
145	Sembiring et al.	2019	The Effect of Circuit Games to Physical Fitness On 5th Grade Students of Elementary School in Year 2015	Journal article	Yes	English	Yes	Both	Intervention trial	Quantitative	Not specified	Not specified	Not specified	Grade 5	Not specified	Sumatera (Serdang Bedagai)	Primary School	Test	n/a	n/a	n/a	n/a	n/a	n/a	n/a	n/a	Test	Indonesian Physical Fitness Test)	Physical fitness	Not specified	Circuit games	Not specified	Outcome of PA	PA	No	No	Outcome of PA (Physical Fitness)	No	No	There is an increase in the physical fitness between the initial test and the final test by providing circuit games
146	Pengpid and Peltzer	2019	Behavioral Risk Factors Of Non-Communicable Diseases Among A Nationally Representative Sample Of School-Going Adolescents In Indonesia	Journal article	Yes	English	Yes	English	Cross-sectional study	Quantitative	11,124	two-stage cluster sampling	Both	Mean age 14 years old	Not specified	Indonesia	Adolescents	Self-administered	Questionnaire	Global school-based Student Health Survey (GSHS) 2015	Total	Not specified	Questionnaire	Global school-based Student Health Survey (GSHS) 2015	Leisure-time sedentary behavior (LTSB)	Not specified	n/a	n/a	n/a	n/a	n/a	n/a	Correlate of PA, Correlate of SB, Prevalence of PA and SB	Both	No	Correlate of PA (Participating in PE, Peer and Parental Support), Correlate of SB (age, mental health)	No	No	Prevalence of PA and SB	A 87.8% of the students had low physical activity level. A 27.3% engaged in leisure-time sedentary behavior (≥3hrs/day). Participating in physical education, peer and parental support were protective from low physical activity. Increasing age and psychological distress had an association with sedentary behavior during leisure time.
147	Pengpid and Peltzer	2019	Leisure-Time Sedentary Behavior Is Associated with Psychological Distress and Substance Use among School-Going Adolescents in Five Southeast Asian Countries: A Cross-Sectional Study	Journal article	Yes	English	Yes	English	Cross-sectional study	Quantitative	10,922	two-stage cluster sampling	Both	Mean age 14 years old	Not specified	Indonesia	Adolescents	Self-administered	n/a	n/a	n/a	n/a	Questionnaire	Global school-based Student Health Survey (GSHS) 2015	Leisure-time sedentary behavior (LTSB)	Not specified	n/a	n/a	n/a	n/a	n/a	n/a	Includes prevalence of SB	SB	No	No	No	No	Prevalence of SB	Leisure-time SB: <1hour/day (37.1%), 1-2hours/day (35.6%), 3-4hours/day (16.8%), 5-6hours/day (5.4%), >7hours/day (5.2%).
148	Pasaribu and Mashuri	2019	The role of rhythmic gymnastics for physical fitness for elementary school students	Journal article	Yes	Bahasa Indonesia	Yes	Both	Intervention trial	Quantitative	30	total sampling	Not specified	Grade 3	Not specified	Java (Tangerang)	Primary School	Test	n/a	n/a	n/a	n/a	n/a	n/a	n/a	n/a	Test	Indonesian Physical Fitness Test)	Physical fitness	Not specified	Rhytmic dance	Not specified	Outcome of PA	PA	No	No	Outcome of PA (Physical Fitness)	No	No	There is a significant increase in the physical fitness between the pre-test and the post-test by providing rhytmic dance.
149	Nahdliyah and Martani	2019	Relationship Between Game Online Addiction With Body Posture Among Elementary School Students in Pekalongan City, Central Java, Indonesia	Conference Proceeding	Yes	English	Yes	English	Cross-sectional study	Quantitative	117	purposive sampling	Not specified	Grade 4-6	Not specified	Java (Pekalongan)	Primary School	Self-administered	n/a	n/a	n/a	n/a	Questionnaire	Indonesian Game Online Addiction instrument	Screen time	Not specified	n/a	n/a	n/a	n/a	n/a	n/a	Outcome of SB	SB	No	No	Outcome of SB (Body Posture)	No	No	There is a relationship between online game addiction and body posture in elementary school children.
150	Khan, et al.	2019	Sitting time among adolescents across 26 Asia–Pacific countries: a population-based study	Journal article	Yes	English	Yes	English	Cross-sectional study	Quantitative	8,731	two-stage cluster sampling	Both	12-15 years old	Not specified	Indonesia	Adolescents	Self-administered	n/a	n/a	n/a	n/a	Questionnaire	Global school-based Student Health Survey (GSHS) 2015	Leisure-time sedentary behavior (LTSB)	Not specified	n/a	n/a	n/a	n/a	n/a	n/a	Includes prevalence of SB	SB	No	No	No	No	Prevalence of SB	Prevalence of sitting time (≥3hrs/day): male adolescents (27.4 (26.1-28.8)), female adolescents (27.2 (26.0-28.5))
151	Fitria et al.	2019	Implementation of Reproductive Health Gymnastics Against Female Adolescents Hemoglobin Level	Conference Proceeding	Yes	English	Yes	English	Intervention trial	Quantitative	30	purposive sampling	Female	13-15 years old	Not specified	Java (Semarang)	Junior High School	Test	n/a	n/a	n/a	n/a	n/a	n/a	n/a	n/a	Test	a 3-minute bench test	Physical fitness	Not specified	Intervention group: exercises and medicine. Control group: medicine	Intervention group: exercises 3 times/week (15-20 minutes) for 4 weeks and Fe 60 mg (30 tablets). Control group:Fe 60 mg (30 tablets)	Outcome of PA	PA	No	No	Outcome of PA (Hb Level)	No	No	There were differences in hemoglobin levels in Intervention group and control after being given exercise treatment with a p-value of 0.022
152	Farida and Wijayanti	2019	The Relation between Sedentary Behavior and Physical Activity and Junior High School Adolescents Nutritional Status in Purwosari Health Center Surakarta	Conference Proceeding	Yes	English	Yes	English	Cross-sectional study	Quantitative	107	proportionate random sampling	Both	13-15 years old	Not specified	Java (Surakarta)	Junior High School	Self-administered	Questionnaire	Physical Activity Questionnaire of Adolescent (PAQ-A)	Total	Not specified	Questionnaire	Adolescent Sedentary Activity Questionnaire (ASAQ)	Total	Not specified	n/a	n/a	n/a	n/a	n/a	n/a	Correlate of PA, Correlate of SB, includes PA and SB measurement	Both	No	Correlate of PA (BMI), Correlate of SB (BMI)	No	No	PA and SB measurement	Sedentary Behavior of participants--> High (> 8 hours/day): 49.5%, Low (≤ 8 hours/day): 50.5%. Physical Activity--> Low (≤ median 56): 52.3%, High (> median 56): 47.7%. There is a relationship between sedentary behavior and overweight status. There is a relation between physical activity and nutritional status.
153	Fadhilah and Allenidekania	2019	The Relationship between Activity Level and Fatigue in Indonesian Children with Acute Lymphocytic Leukemia in the Home Setting	Journal article	Yes	English	Yes	English	Cross-sectional study	Quantitative	45	consecutive and snowball sampling	Both	3-16 years old	Not specified	Java (Jakarta)	Preschool-Adolescents	Proxy report (by parents)	Questionnaire	Physical Activity Questionnaire for Older Children (PAQ-C)	Total	Yes	n/a	n/a	n/a	n/a	n/a	n/a	n/a	n/a	n/a	n/a	Correlate of PA	PA	No	Correlate of PA (Physical Fitness)	No	No	No	There was a significant relationship between activity and fatigue (p < 0.001; r 0.558). Children with leukemia who stayed active were more likely to have lower fatigue levels than those who were less active.
154	Dhamayanti et al.	2019	Influence of Adolescents' Smartphone Addiction on Mental and Emotional Development in West Java, Indonesia	Journal article	Yes	English	Yes	Both	Cross-sectional study	Quantitative	178	convenience sampling	Both	11-12 years old	Not specified	Java (Bandung &Sumedang)	Primary School	Self-administered	n/a	n/a	n/a	n/a	Questionnaire	Smartphone Addiction Scale Short Version (SASSV) questionnaire	Screen time	Not specified	Questionnaire	Strength and Difficulties Questionnaire (SDQ)	Mental and emotional disturbances	Not specified	n/a	n/a	Correlate of SB, Includes SB measurement	SB	No	Correlate of SB (Mental health)	No	No	SB Measurement	Level of smartphone use in participants--> 75–120 minutes/day (high): 45.5%, 40–60 minutes/day (moderate): 26.4%, 5–30 minutes/day (low): 28.1%. There is correlation between smartphone addiction on mental emotional problems of early adolescent.
155	Anwar et al.	2019	Traditional Softball Games Effective Modified for Improving Nutritional Status and Physical Fitness in Elementary School Children	Journal article	Yes	English	Yes	English	Intervention trial	Quantitative	27	Not specified	Both	Grade 5	Not specified	Java (Semarang)	Primary School	Test	n/a	n/a	n/a	n/a	n/a	n/a	n/a	n/a	Test	Indonesian Physical Fitness Test)	Physical fitness	Not specified	Modified softball games	3x per week @30 minutes, 12 games, 1 month	Outcome of PA	PA	No	No	Outcome of PA (Physical Fitness)	No	No	There was a significant difference in physical fitness test score variables before and after the intervention with a modified softball games (p = 0.0001).
156	Amelia and Ramdani	2019	Screen time activity and its impact to sleep duration of school-aged	Journal article	Yes	English	Yes	English	Cross-sectional study	Quantitative	368	multistage random sampling	Both	9-11 years old	Not specified	Java (Purbalingga)	Primary School	Self-administered	n/a	n/a	n/a	n/a	Questionnaire	Children's Leisure Activities Study Survey	Screen time	Yes	n/a	n/a	n/a	n/a	n/a	n/a	Correlate of SB	SB	No	Correlate of SB (Quality of sleep)	No	No	Prevalence of SB	Total screen time duration ≥ 2 h/day n(%) --> Boys: 168 (83.6%), Girls: 148 (88.6%). Screen time relates to sleep insufficiency in boys (p=0.000) and girls (p=0.013).
157	Sudiasih et al.	2019	Association between physical activity, fiber and salt intake with hypertension in adolescents with obesity	Journal article	Yes	English	Yes	English	Cross-sectional study	Quantitative	203	Not specified	Both	12-15 years old	Not specified	Bali (Denpasar)	Junior High School	Self-administered	Questionnaire	Global physical activity questionnaire (GPAQ)	Total	Not specified	Questionnaire	Global physical activity questionnaire (GPAQ)	Total	Not specified	n/a	n/a	n/a	n/a	n/a	n/a	Correlate of PA, Includes prevalence of PA and SB measurements	Both	No	Correlate of PA (BMI and hypertension)	No	No	Prevalence of PA and SB measurements	Inadequate PA (≤60 minutes/day)--> Hypertension participants (1%), No hypertension participants (16%); Adequate PA (>60 minutes/day)--> Hypertension subjects (14%), No hypertension subjects (69%). Sedentary activity (minutes) --> Hypertension subjects (413±70), No hypertension (390±54). Hypertension in obese adolescents was associated with inadequate physical activity (AOR=5.87; 95%CI: 1.19-29.00…
158	Yulia et al.	2018	Nutritional Status, Physical Activity, and Sedentary Activity of School Children in Urban area, West Java, Indonesia	Journal article	Yes	English	Yes	English	Cross-sectional study	Quantitative	300	random sampling	Both	Grade 5	Urban	Java (Bandung)	Primary School	Interview-administered	Interview guideline	Interview guideline	Total	Not specified	Not specified	Not specified	Not specified	Not specified	n/a	n/a	n/a	n/a	n/a	n/a	Correlate of PA, Includes prevalence of PA and SB measurements	Both	No	Correlate of PA (SB)	No	No	Prevalence of PA and SB measurements	All underweight children had light PA. 71.6% of children with normal nutritional status had light PA, 16.0% had moderate PA, and 12.4% had vigorous PA. Most overweight children had light PA (75.4%), 16.9% had moderate PA,7.7% had vigorous PA. Most obese children had light PA (76%). The average of duration of underweight children perform sedentary activities on holidays was 4.2±3.0 hours; while it…
159	Vancampfort et al.	2018	Sedentary behavior and depressive symptoms among 67,077 adolescents aged 12–15 years from 30 low- and middle-income countries	Journal article	Yes	English	Yes	English	Cross-sectional study	Quantitative	3,022	two-stage cluster sampling	Both	13-15 years old	Not specified	Indonesia	Adolescents	Self-administered	n/a	n/a	n/a	n/a	Questionnaire	Global school-based Student Health Survey (GSHS) 2007	Leisure-time sedentary behavior (LTSB)	Not specified	n/a	n/a	n/a	n/a	n/a	n/a	Correlate of SB, Includes prevalence of SB	SB	No	Correlate of SB (Mental health)	No	No	Prevalence of SB	The prevalence of SB ≥3 h/day: 33.8%. The pooled OR (95%CI) for the association between ≥3 h/day of leisure-time sedentary behavior and depressive symptoms (outcome) was 1.32 (1.02, 1.69). There was association between sedentary behavior of ≥3 h (vs. < 3 h/day) with depressive symptoms (i.e., OR > 1).
160	Utami et al.	2018	Exposure of Screen Time in Relationship with Obesity in Junior High School Adolescence in Yogyakarta	Journal article	Yes	Bahasa Indonesia	Yes	Both	Case-control study	Quantitative	120	proportionate random sampling	Both	12-15 years old	Not specified	Java (Yogyakarta)	Junior High School	Self-administered	n/a	n/a	n/a	n/a	Questionnaire	A set of questions	Screen time	Not specified	n/a	n/a	n/a	n/a	n/a	n/a	Correlate of SB	SB	No	Correlate of SB (BMI and Nutritional intake)	No	No	No	There was a significant relationship between screen time of more than 2 hours/day and the risk of obesity (p=0.019) with an Odds Ratio of 2.6 (1.160-5.750). Higher screen time is significantly associated with a higher level of energy intake (p=0.037) with a Prevalence Ratio of 1.3 (1.025-1.638).
161	Priyanto	2018	The Relationship of Age, Educational Background, and Physical Activity on Female Students with Anemia	Journal article	Yes	Bahasa Indonesia	Yes	Both	Cross-sectional study	Quantitative	30	simple random sampling	Female	13-18 years old	Not specified	Java (Surabaya)	Junior High School and Senior High School	Self-administered	Questionnaire	International Physical Activity Questionnaire (IPAQ)	Total	Not specified	n/a	n/a	n/a	n/a	n/a	n/a	n/a	n/a	n/a	n/a	Correlate of PA, Includes Prevalence of PA	PA	No	Correlate of PA (Anemia)	No	No	Prevalence of PA	There was no relationship between PA and anemia (p: 3.55). Percentage of students with low PA (<600MET/day) -->anemia students (69.23%), non-anemia students (30.77%). Percentage of students with high PA (≥600MET/day) -->anemia students (94.44%), non-anemia students (5.56%).
162	World Health Organization	2018	Status report on ‘physical activity and health in the South-East Asia Region’: July 2018	Report	Yes	English	No	n/a	Cross-sectional study	Quantitative	Not specified	Not specified	Not specified	13-15 years old	Not specified	Indonesia	Adolescents	Self-administered	Questionnaire	guthold	Total	Not specified	n/a	n/a	n/a	n/a	n/a	n/a	n/a	n/a	n/a	n/a	Includes prevalence of PA	PA	No	No	No	No	Prevalence of PA	Prevalence (%) of insufficient physical activity among adolescents: Male (86.6%), Female (87.7%), Total (87.1%).
163	Muharramah et al.	2018	Effects of jogging and breakfast consumption on weight changes in overweight high school students at Surakarta-Indonesia	Journal article	Yes	English	Yes	English	Intervention trial	Quantitative	22	Not specified	Both	15-18 years old	Not specified	Java (Surakarta)	Senior high school	Measurement	n/a	n/a	n/a	n/a	n/a	n/a	n/a	n/a	n/a	n/a	n/a	n/a	n/a	n/a	Outcome of PA	PA	No	No	Outcome of PA (BMI)	No	No	The body weight on the students before and after treatment were differed significantly (p= 0,023).
164	Lasma and Rachman	2018	Effects of Rhythmic Gymnastics Exercise Based on Chair Media to Physical Fitness of Students	Conference Proceeding	Yes	English	Yes	English	Intervention trial	Quantitative	40	cluster sampling	Not specified	Grade 12	Not specified	Java (Bekasi)	Senior high school	Test	n/a	n/a	n/a	n/a	n/a	n/a	n/a	n/a	Test	Indonesian Physical Fitness Test)	Physical fitness	Not specified	rhytmic gymnastic exercise using chairs media	Not specified	Outcome of PA	PA	No	No	Outcome of PA (Physical Fitness)	No	No	the exercise model of rhythmic gymnastics based chair media effectively improve physical fitness
165	Puspita et al.	2019	The effect of Egrang traditional game toward the improvement of physical activities for the 10-12 year children	Journal article	Yes	English	Yes	Both	Intervention trial	Quantitative	40	Not specified	Male	10-12 years old	Not specified	Java (Semarang)	Primary School	Test	n/a	n/a	n/a	n/a	n/a	n/a	n/a	n/a	Test	Physical Skill test	strength, balance, coordination, endurance, agility	Not specified	Egrang traditional game	Not specified	Outcome of PA	PA	No	No	Outcome of PA (Motor Skill)	No	No	Play engrang could improve children's coordination.
166	Ministry of Health, Republic of Indonesia	2018	National report on Basic Health Research 2018)	Government Document	Yes	Bahasa Indonesia	No	n/a	Cross-sectional study	Quantitative	1,017,290 for all age category, details were not specified	probability proportional to size	Not specified	Not specified	Not specified	Indonesia	Not specified	Not specified	Questionnaire	Global Physical Activity Questionnaire (GPAQ)	Total	Not specified	n/a	n/a	n/a	n/a	n/a	n/a	n/a	n/a	n/a	n/a	Includes Prevalence of PA	PA	No	No	No	No	Prevalence of PA	Prevalence of sufficient PA--> age 10-14 years old (35.6%), age 15-19 years old (50.4%). Prevalence of insufficient PA --> age 10-14 (64.4%), age 15-19 (49.6%).

## Sheet: References
References of all included studies
1	Puspita D, Rayanti RE, Wibisono G. The effect of Egrang traditional game toward the improvement of physical activities for the 10-12 year children. Journal Physical Education, Health and Recreation. 2019;4(1):43-51.
2	Sudiasih NLP, Wirawan DN, Sidiartha IGL. Association between physical activity, fiber and salt intake with hypertension in adolescents with obesity. Public Health and Preventive Medicine Archive 2019;7(1):54-9. doi: 10.15562/phpma.v7i1.195.
3	Hadju V, Stephenson LS, Mohammed HO, Bowman DD, Parker RS. Improvements of growth, appetite, and physical activity in helminth-infected schoolboys 6 months after single dose of albendazole. Asia Pac J Clin Nutr. 1998;7(2):170-6.
4	Sjahid SI, Gurnida DA, Kurnia N. Hubungan pola makan dan pola aktivitas fisik dengan obesitas pada anak (The relationship between eating pattern and physical activity pattern with obesity in children). Bionatura. 2001;3(2):85-96.
5	Muninggar I, Sadjimin T. Hubungan asma dengan kebugaran jasmani pada siswa SLTP di Kotamadya Yogyakarta (The relationship between asthma and physical fitness in junior high school students in Yogyakarta). Berkala Ilmu Kedokteran. 2002;34(2):101-10.
6	Statistik BP. Socio culture statistics result of Susenas 2003. 2003.
7	Faizah Z. Faktor risiko obesitas pada murid sekolah dasar usia 6-7 tahun di Semarang (Obesity risk factors of elementary school students age 6-7 year old in Semarang). Semarang: Diponegoro University; 2004.
8	Huriyati E, Hadi H, Julia M. Aktivitas fisik pada remaja SLTP Kota Yogyakarta dan Kabupaten Bantul serta hubungannya dengan kejadian obesitas (Physical activity of junior high school adolescents in Yogyakarta City and Bantul District and its relationship with obesity) Jurnal Gizi Klinik Indonesia. 2004;1(2):54-60.
9	Permaesih D, Rosmalina Y, Herman S, Moeloek D. Pengaruh olahraga aerobik dan pemberian pil besi terhadap status besi dan tingkat kesegaran jasmani remaja (The effect of aerobic sport and iron supplement toward iron status and physical fitness in adolescents). The Journal of Nutrition and Food Research. 2004;27(1):24-31.
10	Hardjasuganda D. Pengaruh permainan Hadang terhadap peningkatan kesegaran jasmani siswa kelas V–IV SD Sukamaju dan Babakan Hurip Kecamatan Sumedang Utara (The effect of "Hadang" games toward physical fitness improvement in students grade V-VI at Sukamaju and Babakan Hurip elementary school Sumedang Utara Region). Pendidikan Dasar. 2007;14(8).
11	Prihatini S, Jahari AB. Faktor risiko kegemukan pada anak sekolah usia 6-18 tahun di DKI Jakarta (Obesity risk factors in students age 6-18 years old in DKI Jakarta). The Journal of Nutrition and Food Research. 2007;30(1):32-40.
12	Robert D, Mursyid A, Huriyati E. Status gizi, aktivitas fisik, dan prestasi akademik siswa SMA gakin dan non-gakin di Kota Bitung (Nutritional status, physical activity and academic achievement of students in Senior High School of low SES and non-low SES in Bitung City). Jurnal Gizi Klinik Indonesia. 2007;3(3):91-9.
13	Saptani E. Pengaruh latihan lari di tempat diiringi irama musik terhadap peningkatan kesegaran jasmani siswa Kelas V SDN Warungketan Sumedang (The effect of jogging in place with music toward physical fitness improvement in students grade V State Elementary School Warungketan Sumedang). Pendidikan Dasar. 2007;V(7).
14	Adiwinanto W. Pengaruh intervensi olahraga di sekolah terhadap indeks masa tubuh dan tingkat kesegaran kardiorespirasi pada remaja obesitas (The influence of sports at school toward BMI and physical fitness of obese adolescents). Semarang: Diponegoro University; 2008.
15	Collins AE, Pakiz B, Rock CL. Factors associated with obesity in Indonesian adolescents. Int J Pediatr Obes. 2008;3(1):58-64. doi: 10.1080/17477160701520132.
16	Departemen Kesehatan RI. Riset Kesehatan Dasar (RISKESDAS) 2007 (Basic Health Research 2007). In: Indonesia DKR, editor. Jakarta: Departemen Kesehatan Republik Indonesia; 2008.
17	Indriawati R, Soraya F. Hubungan konsumsi makanan cepat saji dan tingkat aktivitas fisik terhadap obesitas pada kelompok usia 11-13 tahun (The correlation between fast food consumption and physical activity level toward obesity in children age 11-13 years old). Mutiara Medika. 2009;9(2):123-8.
18	Anam M, Mexitalia M, Widjanarko B, Pramono A, Susanto H, Subagio HW. Pengaruh intervensi diet dan olah raga terhadap indeks massa tubuh, lemak tubuh, dan kesegaran jasmani pada anak obes (The influence od diet and sports toward BMI, body fat, and physical fitness of obese children). Sari Pediatri. 2010;12(1):36-41.
19	Guthold R, Cowan MJ, Autenrieth CS, Kann L, Riley LM. Physical activity and sedentary behavior among schoolchildren: a 34-country comparison. J Pediatr 2010;157(1):43-9. doi: 10.1016/j.jpeds.2010.01.019.
20	Rosmalina Y, Permaesih D. Tingkat kesegaran jasmani dan aktivitas fisik murid smp non-anemia yang tinggal di wilayah kota dan desa (Physical fitness and physical activity level of non-anemia secondary school students in rural and urban area). Puslitbang Gizi dan Makanan. 2010;33(2):138-47.
21	Sridadi S, Sudarna S. Pengaruh circuit training terhadap tingkat kesegaran jasmani siswa putra kelas IV Dan V Sekolah Dasar Negeri Caturtunggal 3 (The effect of circuit training toward physical fitness level of male students grade IV and V elementary school Sekolah Dasar Negeri Caturtunggal 3). Jurnal Pendididkan Jasmani Indonesia. 2011;8(2):100-5.
22	Ciptaningtyas R, Pratiwi N. Gender differences in obesity and physical activity among secondary school students. Jurnal Kesehatan Reproduksi. 2012;3(2):106-12.
23	Hanifah N, Nindya TS. Hubungan kontribusi beban glikemik makanan dan aktivitas fisik terhadap kejadian gizi lebih pada remaja di SMP full day Surabaya (The relationship between food glicemic index and physical activity toward overweight in adolescents in full day junior high school Surabaya) Media Gizi Indonesia. 2012;9(1):66-71.
24	Mexitalia M, Sellina H, Anam MS, Yoshimura A, Yamauchi T, Nurkukuh N, et al. Perbedaan status gizi, kesegaran jasmani, dan kualitas hidup anak sekolah di pedesaan dan perkotaan (The comparison of nutritional status, physical fitness and quality of life between urban and rural school children). Jurnal Gizi Klinik Indonesia. 2012;8(4):182-7.
25	Mustika PA, Muniroh L. Hubungan pola konsumsi dan aktivitas fisik dengan gizi lebih pada siswa sekolah menengah atas (SMA) (The relationship between eating pattern and physical activity toward over-nutrition in senior high school students). Media Gizi Indonesia. 2012;2(9):1518-27.
26	Oktaviani WD, Saraswati LD, Rahfiludin MZ. Hubungan kebiasaan konsumsi fast food, aktivitas fisik, pola konsumsi, karakteristik remaja dan orang tua dengan indeks massa tubuh (IMT)(studi kasus pada siswa SMA Negeri 9 Semarang tahun 2012) (The relationship between fast food consumption, physical activity, eating pattern, adolescents' and parents' characteristics with BMI: a case study in State Sen…
27	Purwanto S. Perbedaan pengaruh antara latihan joging dan jalan cepat terhadap tingkat kesegaran jasmani (The comparison of the effect between jogging and brisk walk toward physical fitness level). Jurnal ISSA Jurnal Ilmu Keolahragaan. 2012;1(1):85-90.
28	Rabaity A, Sulchan M. Konsumsi gula sederhana dan aktifitas fisik sebagai faktor risiko kejadian hipertensi obesitik pada remaja awal (Sugar consumption and physical activity as a risk factor of obesity and hypertension in early adolescents). J Nutr Coll. 2012;1(1):185-91.
29	Sawello MA, Malonda NS. Analisis aktivitas ringan sebagai faktor risiko terjadinya obesitas pada remaja di Sekolah Menengah Pertama Negeri 1 Manado (Analysis of light physical activity as an obesity risk factor in adolescents in State Junior High School 1 Manado). Jurnal Kesehatan Masyarakat. 2012.
30	Statistik BP. Statistik Sosial Budaya 2012 (Socio Culture Statistics 2010). Jakarta: Badan Pusat Statistik; 2012. Available from: https://www.bps.go.id/publication/download.html?nrbvfeve=NjJiZTdiMjdkMTExMjMxNzEzMDVhYTZj&xzmn=aHR0cHM6Ly93d3cuYnBzLmdvLmlkL3B1YmxpY2F0aW9uLzIwMTMvMDgvMTkvNjJiZTdiMjdkMTExMjMxNzEzMDVhYTZjL3N0YXRpc3Rpay1zb3NpYWwtYnVkYXlhLTIwMTIuaHRtbA%3D%3D&twoadfnoarfeauf=MjAxOC0xMi0wN…
31	Suryaputra K, Nadhiroh SR. Perbedaan pola makan dan aktivitas fisik antara remaja obesitas dengan non obesitas (The difference of eating pattern and physical activity between obese and non-obese adolescents). Makara Kesehatan. 2012;16(1):45-50.
32	Arundhana AI, Hadi H, Julia M. Perilaku sedentari sebagai faktor risiko kejadian obesitas pada anak sekolah dasar di Kota Yogyakarta dan Kabupaten Bantul (Sedentary behavior as a risk factor of obesity in elementary school students in Yogyakarta city and Bantul district). Indonesian Journal of Nutrition and Dietetics. 2013;1(2):71-80.
33	Astiti D, Hadi H, Julia M. Pola menonton televisi sebagai faktor risiko obesitas pada anak di sekolah dasar Kota Yogyakarta dan Kabupaten Bantul (The pattern of watching TV as a risk factor of obesity in elementary school students in Yogyakarta city and Bantul district). Indonesian Journal of Nutrition and Dietetics. 2013;1(2):110-9.
34	Guntoro TS. Aktifitas bermain dan kemampuan motorik siswa kelas VI SD Inpres Perumnas I Waena (Play activities and motor skills of students grade VI elementary school Inpres Perumnas I Waena). Jurnal Pendidikan Pendidikan Jasmani, Olahraga, Kesehatan. 2013;1(1).
35	Harahap H, Sandjaja S, Cahyo KN. Pola aktivitas fisik anak usia 6, 0–12, 9 tahun di Indonesia (Physical activity pattern in children age 6, 0-12, and 9 years old in Indonesia). Gizi Indonesia. 2013;36(2):99-108.
36	Jap T, Tiatri S, Jaya ES, Suteja MS. The development of Indonesian online game addiction questionnaire. PLoS ONE. 2013;8(4):1-5. doi: 10.1371/journal.pone.0061098.
37	Kementerian Kesehatan RI. Riset Kesehatan Dasar (RISKESDAS) 2013 (Basic Health Research 2013). In: Indonesia KKR, editor. Jakarta: Kementerian Kesehatan Republik Indonesia
38	Mulyadi CK, Fransisca F, Pramudya KM, Kevin, Lenardi M, Sukmaniah S. Hubungan antropometri, aktivitas fisik, dan pengetahuan gizi dengan asupan energi dan komposisi makronutrien pada remaja (The relationship between anthropometry, physical activity
	and nutritional knowledge with energy and macronutrient intake in adolescents). eJournal Kedokteran Indonesia. 2013;1(2):90-9.
39	Tiala MEARP, Tanudjaja GN, Kalangi SJR. Hubungan antara aktivitas fisik dengan lingkar pinggang pada siswa obes sentral (The relationship between physical activity and waist circumference in central obese students). Jurnal e-Biomedik. 2013;1(1):455-60.
40	H. AY, Purnamasari DU, Kusnandar K. Hubungan jenis kelamin, aktifitas fisik dan status gizi dengan kesegaran jasmani anak sekolah dasar (The correlation between gender, physical activity, and nutritional status with physical fitness in elementary school students). Kesmasindo. 2014;7(01):31-8.
41	H. KM, Fitranti DY. Faktor risiko kejadian overweight pada anak stunting usia sekolah dasar di Semarang Timur (Overweight risk factors in stunting children in elementary school in East Semarang). J Nutr Coll. 2014;3(1):134-41.
42	Lauh WDA. Perbedaan pengaruh permainan perorangan dan beregu terhadap peningkatan kesegaran jasmani (The comparison between individual and group games toward physical fitness improvement). Jurnal Pendidikan Olahraga. 2014;3(2):202-13.
43	Octari C, Liputo NI, Edison E. Hubungan status sosial ekonomi dan gaya hidup dengan kejadian obesitas pada siswa Sd Negeri 08 Alang Lawas Padang (The relationship between social economy status and life style with obesity in State Elementary School Students 08 Alang Lawas Padang). Jurnal Kesehatan Andalas. 2014;3(2):131-5.
44	Pramono A, Sulchan M. Kontribusi makanan jajan dan aktivitas fisik terhadap kejadian obesitas pada remaja di Kota Semarang (Contributions of snack food and physical activity toward obesity in adolescents in Semarang City). Gizi Indonesia. 2014;37(2):129-36.
45	Premayani IA, Dewantari NM, Sudjana IDN. Hubungan aktivitas fisik dengan indeks massa tubuh pada remaja (The relationship between physical activity and BMI in adolescents). Jurnal Ilmu Gizi 2014;5(1):30-4.
46	Primacakti F, Sjarif DR, Advani N. Physical activity assessments in obese and non-obese adolescents using the Bouchard diary. Paediatrica Indonesiana. 2014;54(3):137-43.
47	Setiawan FEB. Hubungan pola makan dan aktivitas fisik anak dengan obesitas pada anak usia sekolah dasar di SDN Kauman 1 Malang (The relationship between eating pattern and physical activity with obese in students in State Elementary School Kauman 1 Malang). Saintika Medika. 2014;8(1):47-64. doi: https://doi.org/10.22219/sm.v10i1.4147.
48	Soewito N, editor Pengaruh Metode Circuit Trainning terhadap Kebugaran Jasmani Peserta Didik Kelas VII SMP Negeri 1 Jepon Kabupaten Blora (The Effect of circuit training method toward physical fitness of students grade VII SMP Negeri 1 Jepon Blora District). Pertemuan Ilmiah Ilmu Keolahragaan Nasional 2014; 2014.
49	Sulistiono AA. Prediksi aktivitas fisik sehari-hari, umur, tinggi, berat badan dan jenis kelamin terhadap kebugaran jasmani siswa SMP di Banjarmasin (Prediction of daily physical activity, age, height, weight, and sex toward physical fitness of students in junior high schools in Banjarmasin). Jurnal Pendidikan dan Kebudayaan. 2014;20(3):380-9.
50	Tanjung C, Lukito JB, Meylani PD. Nutritional status and physical activity of childhood leukemia survivors. Paediatrica Indonesiana. 2014;54(2):67-72.
51	Anusopati AE, Setiakarnawijaya Y, Fitrianto EJ. Pengaruh latihan jogging terhadap VO2Max pada kelompok hemoglobin rendah dan normal siswa SMA Negeri 8 Bogor (The influence of jogging toward VO2Max in low and normal haemoglobin group of students in State Senior High School 8 Bogor). Segar. 2015;3(2):79-86.
52	Astuti NB. Hubungan antara lingkar pinggang, aktivitas fisik, kebiasaan merokok dan pola konsumsi dengan tekanan darah pada remaja SMA di distrik Abepura kota Jayapura (The relationship between waist circumference, physical activity, smoking habit, and eating pattern toward blood pressure of adolescents in Senior High School in Abepura district Jayapura). Yogyakarta: Universitas Gadjah Mada; 2015.
53	B. PS. Analisis tingkat kebugaran jasmani antara siswa yang berjalan kaki dan bersepeda pada siswa putra kelas VIII Madrasah Tsanawiyah Negeri 1 Pontianak (Analysis of physical fitness level between students who walking and cycling in male students grade VIII Madrasah Tsanawiyah Negeri 1 Pontianak ). Jurnal Pendidikan Olahraga. 2015;4(2):170-81.
54	Dwijayanti K. Pengaruh intensitas latihan senam aerobik high impact, low impact, dan mix impact terhadap physical effeciency index ditinjau dari denyut nadi istirahat (The effect of high impact, low impact, and mix impact aerobic dance toward physical efficiency index based on esting heart rate). Jurnal Ilmiah Penjas. 2015;1(2):19-36.
55	Eriasfa E. Upaya pelaksanaan Senam SKJ 2008 terhadap peningkatan kesegaran jasmani siswa SD N 27 Gaung Kecamatan Kubung Kabupaten Solok (The implementation of dance "Senam SKJ 2008" toward physical fitnes improvement in students SDN 27 Gaung Kubung Region Solok District). Jurnal Penelitian Pendidikan Indonesia. 2015;1(1):8-15.
56	Kurdanti W, Suryani I, Syamsiatun NH, Siwi LP, Adityanti MM, Mustikaningsih D, et al. Faktor-faktor yang mempengaruhi kejadian obesitas pada remaja (Obesity risk factors in adolescents). Jurnal Gizi Klinik Indonesia. 2015;11(4):179-90.
57	Kurniawan W, Junaidi J, Setiakarnawijaya Y. Perbandingan efek kerja senam aerobik mix impact selama 60 menit terhadap peningkatan kadar high density lipoprotein (HDL) dalam darah pada kelompok body mass index (BMI) overweight dan normal siswa SMA Negeri 3 Depok (The comparison effect of 60 minutes aerobic dance mix-impact toward high density lipoprotein in blood between overweight and non-overwei…
58	Pictorianus P, Simanjuntak V, Supriatna E. Survei perilaku hidup bersih dan sehat di SMA Negeri 2 Sungai Raya Kabupaten Kuburaya (Survey of cleanliness and healthy lifestyle in State Senior High School 2 Sungai Raya, Kuburaya District). Jurnal Pendidikan dan Pembelajaran. 2015;4(8):1-10.
59	Saputra I. Pengaruh metode circuit training terhadap peningkatan kebugaran jasmani siswa putra kelas Va dan Vb Sekolah Dasar Negeri 112321 Kampung Pajak Kabupaten Labuhan Batu Utara (The effect of circuit training toward physical fitness improvement of male students grade Va and Vb State Elementary School 112321 Kampung Pajak Labuhan Batu Utara District). Jurnal Ilmu Keolahragaan. 2015;14(1):58-6…
60	Sariadi S, Mintarto E, Setijono H. Pengaruh pelatihan Senam Kesegaran Jasmani usia sekolah dasar dan senam sehat gembira terhadap peningkatan kebugaran jasmani peserta didik kelas IV SDN Margorejo I/403 Surabaya (The effect of dance training "Senam Kesegaran Jasmani" and "Senam Sehat Gembira" toward physical fitness improvement of students grade IV State Elementary School Margorejo I/403 Surabaya…
61	Setyoadi S, Rini IS, Novitasari T. Hubungan penggunaan waktu perilaku kurang gerak (sedentary behaviour) dengan obesitas pada anak usia 9-11 tahun di SD Negeri Beji 02 Kabupaten Tulungagung (The relationship between sedentary behaviour and obesity in children age 9-11 years old in SD Negeri Beji 02 Kabupaten Tulungagung). Jurnal Ilmu Keperawatan. 2015;3(2):155-67.
62	Suandana INA, Sidiartha IGL. Hubungan aktivitas fisik dengan obesitas pada anak sekolah dasar (Association between physical activity and obesity in elementary school students). E-Jurnal Medika Udayana. 2015;3(12):1-13.
63	W. JP, Rahfiludin MZ, P. SF. Perbedaan Aktivitas Fisik, Kadar Hb, dan Kesegaran Jasmani (Studi pada Siswi Kek dan Tidak Kek di SMA N 1 Grogol Kabupaten Kediri) (The difference of physical activity, Hb level, and physical fitness: a study in students with chronic energy deficiency and non-chronic energy deficiency in Senior High School SMA N 1 Grogol Kediri District). Jurnal Kesehatan Masyarakat. …
64	Wulandari NWM, Muniroh L, Nindya TS. Asupan energi dan aktivitas fisik berhubungan dengan Z-Score IMT/U anak sekolah dasar di daerah perdesaan (Nutritional intake and physical activity are associated with Z-Score BMI based on age in elementary school students in rural area). Media Gizi Indonesia. 2015;10(1):51-6.
65	Zuhdy N, Ani LS, Utami NWA. Aktivitas fisik, pola makan dan status gizi pelajar putri sma di Denpasar Utara (Physical activity, food consumption and nutritional status among female high school students in North Denpasar). Public Health and Preventive Medicine Archive. 2015;3(1):96-103.
66	Ahmad N, Saputro AA, editors. Perbandingan permainan tradisional Betengan dan Gobak Sodor terhadap kesegaran jasmani (studi SDN Pandan Wanggi I dan SDN Pandan Wanggi II Diwek Jombang) (The comparison between traditional games "Betengan" and "Gobak Sodor" toward physical fitness: a study in PSDN Pandan Wanggi I and SDN Pandan Wanggi II Diwek Jombang). Seminar Nasional Hasil Penelitian Dan Pembelaj…
67	Dwijayanti K, editor Efektifitas Senam Ceria Anak Indonesia terhadap kemampuan motorik kasar serta gaya hidup aktif anak sekolah dasar usia 7 tahun (The effectivity of dance for Indonesian children "Senam Ceria" toward gross motor skill and healthy life style of students grade 7). Seminar Nasional Program Studi Pendidikan Kepelatihan Olahraga; 2016; SURAKARTA. SURAKARTA: Pendidikan Kepelatihan Ol…
68	Dwijayanti K. Perbedaan pengaruh latihan Senam Cerdas Bugar Indonesia (SBCI) 2013 dan senam aerobic terhadap peningkatan kesegaran jasmani siswa putri kelas XI pada SMK Negeri 6 Surakarta Tahun Pelajaran 2015/2016 (The comparison of the effect of "Senam Cerdas Bugar Indonesia 2013" dance and Aerobic Dance toward physical fitness improvement on female students grade XI at Vocational State School 6…
69	Fieny T, Wiyono J, Rosdiana Y. Hubungan aktivitas menonton televisi dengan status gizi pada anak usia sekolah 6-8 tahun di SDN Merjosari 02 Malang (The relationship between watching TV and nutritional status of students age 6-8 years old at SDN Merjosari 02 Malang). Care. 2016;4(3):88-96.
70	Fitriyani NE. Beberapa faktor risiko kejadian obesitas pada anak usia sekolah dasar (Studi di SD Al-Irsyad Al Islamiyyah 01 dan 02 Purwokerto) (Several obesity risk factors in elemantary school students: a study in elementary school Al-Irsyad Al Islamiyyah 01 and 02 Purwokerto). Semarang: Universitas Diponegoro; 2016.
71	Irdianty MS, Sudargo T, Hakimi M. Aktivitas fisik dan konsumsi camilan pada remaja obesitas di pedesaan dan perkotaan Kabupaten Bantul (Physical activities and snack consumption of obese adolescents in rural and urban area in Bantul District). Berita Kedokteran Masyarakat. 2016;32(7):217-22.
72	L. YK. Kejadian depresi, aktivitas fisik, dan kualitas hidup pada siswa SMA obesitas dan non obesitas di Kota Tangerang (The depression, physical activity, and quality of life of obese and non-obese senior high school students in Tangerang City). Yogyakarta: Universitas Gadjah Mada; 2016.
73	Marlina Y, Huriyati E, Sunarto Y. Indeks massa tubuh dan aktivitas fisik dengan tekanan darah pada pelajar SMA (Body mass index and physical avtivity with blood pressure in high school students). Jurnal Gizi Klinik Indonesia. 2016;12(4):160-6.
74	Mirtha LT, Sekartini R. Pengaruh kepatuhan latihan Senam Kesegaran Jasmani 1988 terhadap perilaku anak dengan gangguan pemusatan perhatian/hiperaktivitas (The Influence of exercise on behaviours improvement in children with attention-deficit/hyperactivity disorder). Sari Pediatri. 2016;18(2):146-56.
75	Mulhim M. Perbandingan pengaruh pelatihan Senam Jantung Sehat Seri II dan Senam Kesegaran Jasmani 2000 terhadap kebugaran jasmani (The comparison between dance exercise "Senam Jantung Sehat Seri II" and "Senam Kesegaran Jasmani 2000" toward physical fitness). Jurnal Multilateral 2016;13(2):165-81.
76	Mutmainna A. Pengaruh senam irama dan senam ritmik terhadap tingkat kesegaran jasmani siswi SMP Negeri 12 Makassar (The influence of synchronized gymnastics and rhytmic gymnastics toward physical fitness level of studens at SMP Negeri 12 Makassar). Makassar: Universitas Negeri Makassar; 2016.
77	Nopriantini N, Rafiony A. Gambaran perbedaan asupan zat gizi berdasarkan aktivitas screen time viewing siswa SD (The difference of nutritional intake based on screen time viewing in elementary school students). Jurnal Vokasi Kesehatan. 2016;2(1):29-35.
78	Nurlaily EZ, Nindya TS. Hubungan antara status gizi dan kerutinan olahraga dengan kejadian dismenore pada remaja putri (The relationship between nutritional status and the regularity of exercise with the incidence of dysmenorrhea in female adolescents). Jurnal Ilmiah Kebidanan. 2016;2(2):21-31.
79	Oematan GTS. Durasi tidur dan aktivitas sedentari sebagai faktor risiko hipertensi obesitik pada remaja di Kecamatan Pamulang Kota Tangerang Selatan Provinsi Banten (Sleep duration and sedentary behaviour as a risk factor of obesity and hypertension in adolescents in Pamulang Region Tangerang Selatan City Banten Province) Yogyakarta: Universitas Gadjah Mada; 2016.
80	Peltzer K, Pengpid S. Leisure time physical inactivity and sedentary behaviour and lifestyle correlates among students aged 13–15 in the association of Southeast Asian Nations (ASEAN) member states, 2007–2013. Int J Environ Res Public Health. 2016;13(2):1-15. doi: 10.3390/ijerph13020217.
81	Setiawati E, Suhartono S, Widagda IM. Pengaruh latihan hatha yoga terhadap kualitas hidup domain fisik yang diukur dengan kuesioner WHOQOL-BREF pada remaja obesitas (The influence of hatha yoga training in the quality of life domain measured by WHOQOL-BREF in obese adolescents). Media Medika Muda. 2016;1(2):125-36.
82	Susanto T, Sulistyorini L, Wuryaningsih EW, Bahtiar S. School health promotion: a cross-sectional study on clean and healthy living program behavior (CHLB) among Islamic Boarding Schools in Indonesia. Int J Nurs Sci. 2016;3(3):291-8.
83	Zamzani M, Hadi H, Astiti D. Aktivitas fisik berhubungan dengan kejadian obesitas pada anak Sekolah Dasar (Physical activity is associated with obesity in elementary school children). Indonesian Journal of Nutrition and Dietetics. 2016;4(3):123-8. doi: http://dx.doi.org/10.21927/ijnd.2016.4(3).
84	Alamsyah DAN, Hestiningsih R, Saraswati LD. Faktor-faktor yang berhubungan dengan kebugaran jasmani pada remaja siswa kelas XI SMK Negeri 11 Semarang (Factors associated with physical fitness in adolescents grade XI Vocational State School 11 Semarang). Jurnal Kesehatan Masyarakat 2017;5(3):77-86.
85	Andrewartha G, Saraswati MR. Hubungan pola aktivitas fisik dengan status nutrisi pada siswa kelas X tahun ajaran 2014-2015 di Sekolah Menengah Kejuruan Negeri 5 Denpasar (The relationship between physical activity pattern and nutritional status in students grade X year 2014-2014 in Vocational State School 5 Denpasar). E-Jurnal Medika. 2017;6(3).
86	Andriyani FD, Al Adawiyah NRa, editors. Physical activity level of students grade V MI Darul Hikmah Kecamatan Purwokerto Barat Kabupaten Banyumas. THE 4th International Conference on Physical Education, Sport And Health (Ismina) and Workshop; 2017; Semarang State University. Semarang: Sport Science Faculty, Universitas Negeri Semarang; 2017.
87	Arat G, Wong PW-C. The relationship between physical activity and mental health among adolescents in six middle-income countries: A cross-sectional study. Child Youth Serv. 2017;38(3):180-95. doi: 10.1080/0145935X.2017.1297202.
88	Ariani NL, AF SM. Keterkaitan aktivitas fisik dengan indeks massa tubuh siswa SD Kota Malang (The relationship between physical activiy and BMI in elementary school students in Malang). Care. 2017;5(3):457-65.
89	Azhar EH, Sutopo AS, editors. Effect of cycling 20 minutes of blood sugar levels in male students of Senior High School 9 Tangerang 2015 1st Annual Applied Science and Engineering Conference; 2017: Iop Publishing Ltd.
90	Febrianti R. Kontribusi permainan-permainan kecil modifikasi terhadap minat dan tingkat kesegaran jasmani anak-anak desa di Desa Petanahan Kabupaten Kebumen tahun 2016 (The contribution of small-side games toward interest and physical fitness of children in rural area Petanahan, Kebumen District year 2016). Jurnal Ilmiah Penjas. 2017;3(1):61-73.
91	H. SN, Ahmad RA, Julia M. Aktivitas fisik dan screen based activity dengan pola tidur remaja di Wates (Physical activity and screen-based activity with sleep patterns of adolescents in Wates). Berita Kedokteran Masyarakat. 2017;33(7):343-50.
92	Harun L. Perbandingan kadar interleukin-6 dan jumlah limfosit setelah latihan aerobik ringan dan sedang pada remaja (The comparison between level of Interleukin-6 and number of lymphocytes after mild and moderate aerobic in adolescents). Healthy-Mu Journal. 2017;1(2):64-8.
93	Korengkeng LC, Mayulu N, Mamuaja C. Analisis aktifitas fisik, status sosial ekonomi dan mp-asi pada siswa SD yang obes di Kota Manado (Analysis of physical activity, socio-economy status, and meals while breastfeed in obese elementary school students in Manado City). Ikmas. 2017;2(3):103-11.
94	Kurdaningsih SV, Sudargo T, Lusmilasari L. Physical activity and sedentary lifestyle towards teenagers’ overweight/obesity status. Int J Community Med Public Health. 2017;3(3):630-5. doi: http://dx.doi.org/10.18203/2394-6040.ijcmph20160623.
95	Mandriyarini R, Sulchan M, Nissa C. Sedentary lifestyle sebagai risiko kejadian obesitas pada remaja SMA stunted di Kota Semarang (Sedentary lifestyle as an obesity risk factor in stunted senior high school adolescents in Semarang City) J Nutr Coll. 2017;6(2):149-55.
96	Muhsin SW. Analisis faktor-faktor penyebab overweight dan obesitas pada anak usia 7-12 tahun di Kabupaten Aceh Barat (Analysis of cause factors of overweight and obesity in children age 7-12 years old in Aceh Barat District). Yogyakarta: Universitas Gadjah Mada; 2017.
97	Mulyana A, Suherman A, Hendrayana Y, Budiman I, editors. Optimization of memory capacity through the granting of physical activity type with level of intensity low and medium. 1st Annual Applied Science and Engineering Conference; 2017: IOP Publishing; 2017.
98	Murbawani EA. Hubungan persen lemak tubuh dan aktivitas fisik dengan tingkat kesegaran jasmani remaja putri (The relationship between body fat and physical activity toward physical fitness of female adolescents). J Nutr Health. 2017;5(2):69-84.
99	Noviyanti RD, Marfuah D, editors. Hubungan pengetahuan gizi, aktivitas fisik, dan pola makan terhadap status gizi remaja di Kelurahan Purwosari Laweyan Surakarta (The relationship between nutritional knowledge, physical activity, and eating pattern toward nutritional status of adolescents in Purwosari region Laweyan Surakarta). The 6th University Research Colloquium 2017 Universitas Muhammadiyah …
100	Permanasari Y, Aditianti A. Konsumsi makanan tinggi kalori dan lemak tetapi rendah serat dan aktivitas fisik kaitannya dengan kegemukan pada anak usia 5–18 tahun di Indonesia (The consumption of high calories and fat but low fiber food and physical activity and its correlation with obesity in children age 5-18 years old in Indonesia). The Journal of Nutrition and Food Research. 2017;40(2):95-104.
101	Pramudita SR, Nadhiroh SR. Gambaran aktivitas sedentari dan tingkat kecukupan gizi pada remaja gizi lebih dan gizi normal (Sedentary activity and nutrient adequacy level among overweight and normal adolescents). Media Gizi Indonesia. 2017;12(1):1-6.
102	Putra AR, Pangestuti DR, Kartasurya MI. Hubungan aktivitas fisik dan waktu di depan layar elektronik dengan indeks massa tubuh siswa SD Islam Hidayatullah Semarang (The relationship between physical activity and screen time toward BMI of elementary school students Islam Hidayatullah Semarang). Jurnal Kesehatan Masyarakat. 2017;5(1):255-65.
103	Putra WN. Hubungan pola makan, aktivitas fisik dan aktivitas sedentari dengan overweight di SMA Negeri 5 Surabaya (The association between eating pattern, physical activity, sedentary activity and overweight in State Senior High School 5 Surabaya). Jurnal Berkala Epidemiologi. 2017;5(3):298-310. doi: 10.20473/jbe.v5i3.2017. 298-310.
104	Putri RA, Setiawati E. Pengaruh circuit training terhadap indeks massa tubuh pada anak obesitas (The effect of circuit training toward body mass index in obese children). Jurnal Kedokteran Diponegoro. 2017;6:12-9.
105	Putri VR, Angkasa D, Nuzrina R. Konsumsi fast food, soft drink, aktivitas fisik, dan kejadian overweight siswa sekolah dasar di Jakarta (Fast food and soft drink consumption, physical activity, and overweight in elementary school students in Jakarta). Indonesian Journal of Human Nutrition. 2017;4(1):48-58.
106	Ramadhani DY, Bianti RR. Aktivitas fisik dengan perilaku sedentari pada anak usia 9-11 tahun di SDN Kedurus III/430 Kelurahan Kedurus Kecamatan Karang Pilang Surabaya (Physical activity and sedentary behaviour in children age 9-11 years old in State Elementary School Kedurus III/430 Kedurus region, Karang Pilang, Surabaya City). Adi Husada Nursing Journal. 2017;3(2):27-33.
107	Saputra W. Efek mengikuti ektrakurikuler olahraga dan tingkat kebugaran jasmani terhadap pembentukan self-esteem siswa di sekolah menengah kejuruan (SMK) (The effect of participating in sports extracurricular and physical fitness improvement toward self-esteem in students of vocational schools). Didaktik. 2017;3(1):126-45.
108	Seran Y, Adiputra N, Purnawati S, Jawi IM, Muliarta M, Griadhi IPA. Perbedaan kebugaran fisik dan aspek afektif sebagai efek dari pelatihan Kids Athletics dan permainan tradisional Megala-Gala (The comparison of physical fitness and affective as effects of Kids Athletics and Megala-gala traditional game). Sport and Fitness Journal. 2017;5(2):38-50.
109	Suharti S, Darisman EK. Pengaruh Senam Semangat Pagi terhadap peningkatan kebugaran siswa kelas XI SMAN 4 Sidoarjo (The effect of dance "Senam Semangat Pagi" toward physical fitness improvement students grade XI SMAN 4 Sidoarjo). Jurnal Pembelajaran Olahraga. 2017;3(2):192-202.
110	Ulfa NA, Widajanti L, Suyatno S. Perbedaan Status Gizi, Tingkat Konsumsi Gizi, Aktivitas Fisik dan Kebugaran Jasmani (Studi pada Siswa yang Mengikuti Ekstrakurikuler Pencak Silat dan Futsal di Sekolah Menengah Kejuruan Teuku Umar Kota Semarang Tahun 2017) (The difference of nutritional status, nutritional consumption level, physical activity, and physical fitness: a study in students who particip…
111	Uttari DASC, Sidiartha IGL. Hubungan antara screen time dengan obesitas pada anak (The relationship between screen time and obesity in children). E-Jurnal Medika. 2017;6(5):1-4.
112	Yunarta A, Arini RR. Pengaruh permainan tradisional terhadap kebugaran jasmani pada siswa kelas X Madrasah Aliyah Negeri Jombang tahun pelajaran 2017/2018 (The effect of traditional games toward physical fitness of students grade X Madrasah Aliyah Negeri Jombang year 2017/2018). BRAVO'S Jurnal. 2017;5(4):195-200.
113	Zulma Z. Pengaruh kesegaran jasmani melalui Senam Sribu pada siswa kelas V SD N 21 Batang Anai Kabupaten Padang Pariaman (The effect of physical fitness through dance "Senam Sribu" in students grade V D N 21 Batang Anai Kabupaten Padang Pariaman). Jurnal Penelitian Pendidikan Indonesia. 2017;3(2):67-76. doi: https://doi.org/10.29210/02017118.
114	Zumria. Hubungan antara status sosial ekonomi, status gizi, dan aktivitas fisik dengan kebugaran jasmani (kajian pada siswa SMA Negeri 1 Jetis Kabupaten Bantul) (The relationship between socio-economic status, nutritional status, and physical activity with physical fitness: a study in senior high school students SMA Negeri 1 Jetis Kabupaten Bantul). Yogyakarta: Universitas Gadjah Mada; 2017.
115	Anggraini O. Tidak ada korelasi antara asupan karbohidrat sederhana, lemak jenuh, dan tingkat aktivitas fisik dengan status gizi pada remaja dengan kegemukan dan obesitas (No correlation among simple carbohydrate intake, saturated fat intake, and physical activity level with the nutrition status in overweight and obese adolescent). AcTion: Aceh Nutrition Journal. 2018;3(1):1-8. doi: 10.30867/acti…
116	Arifin LT, Haris IN. Pengaruh penerapan permainan tradisional terhadap kebugaran jasmani siswa kelas VIII SMPN 1 Ciasem Kabupaten Subang (Studi eksperimen Pada Siswa Kelas VIII SMPN 1 Ciasem) (The effect of the implementation of traditional games toward physical fitness of students grade VIII State Junior High School Ciasem Subang Region). Biormatika. 2018;4(1).
117	Auguntari IT, Ray HRD, Nuryadi N. Aktivitas fisik high intensity intermittent exercise (HIIE): antara obesitas dan self-esteem (High intensity intermittent exercise: between obesity and self-esteem). Jurnal Pendidikan Jasmani dan Olahraga. 2018;3(1):1-10. doi: 10.17509/jpjo.v3i1.9733.
118	Ermona NDN, Wirjatmadi B. Hubungan aktivitas fisik dan asupan gizi dengan status gizi lebih pada anak usia sekolah dasar di SDN Ketabang 1 Kota Surabaya Tahun 2017 (The relationship between physical activity and nutritional intake toward over nutrition status in students at SDN Ketabang 1 Surabaya year 2017) Amerta Nutrition. 2018;2(1):97-105. doi: 10.2473/amnt.v2i1.2018.97-105.
119	Harahap H, Sandjaja S, Soekatri M, Khouw I, Deurenberg P. Association of energy intake and physical activity with overweight among Indonesian children 6-12 years of age. Asia Pac J Clin Nutr. 2018;27(1):211-6. doi: 10.6133/apjcn.032017.05.
120	Iffah N, Rohman M, editors. Pengaruh permainan tradisional terhadap tingkat kebugaran jasmani peserta didik kelas XI SMA Negeri Kesamben Jombang (The effect of traditional games toward physical fitness improvement of students grade XI SMA Negeri Kesamben Jombang). Seminar Nasional
	“Pengembangan Pembelajaran Inovatif Dan Inspiratif : Menjawab Tantangan Era Milenial”; 2018; Jombang. Jombang: STKIP PGRI Jombang; 2018.
121	Kementerian Kesehatan RI. Laporan Nasional Riskesdas 2018. Jakarta: Badan Penelitian dan Pengembangan Kesehatan2018.
122	Lariwu CK, Wariki W, Nelwan J. Faktor-faktor risiko yang berhubungan dengan kejadian obesitas pada siswa SMP di Kota Tomohon (Obesity risk factors in junior high school students in Tomohon City). Paradigma. 2018;6(1):13-23.
123	Lasma Y, Rachman F. Effects of Rhythmic Gymnastics Exercise Based on Chair Media to Physical Fitness of Students. In: Yudasmara DS, Fadhli NR, Taufik, Angga PD, Abdullah A, editors. Proceedings of the 2nd International Conference on Sports Sciences and Health 2018. Advances in Health Sciences Research. 7. Paris: Atlantis Press; 2018. p. 199-201.
124	Lutfah H, editor Gambaran faktor-faktor yang menyebabkan kejadian obesitas pada remaja (Obesity risk factors in adolescents). Prosiding HEFA (Health Events for All); 2018; Kudus: LPPM Sekolah Tinggi Ilmu Kesehatan Cendekia Utama Kudus.
125	Mirtha LT, Sekartini R. Compliance in doing Senam Kesegaran Jasmani 1988 exercise improves cardiorespiratory endurance of attention deficit/hyperactivity disorder children (duplicate with previous screening). Medical Journal of Indonesia. 2018;27(1):44-53. doi: 10.13181/mji.v27i1.1745.
126	Mokoagouw C, Kapantow N, Rattu AJM. Hubungan antara aktivitas fisik, screen time dan konsumsi minuman ringan dengan status gizi pada siswa SMA Rex Mundi Manado (The relationship between physical activity, screen time, and soft drink consumption and nutritional status of Rex Mundi senior high school students in Manado). Paradigma. 2018;5(2):128-39.
127	Muharramah A, Doewes M, Tamtomo DG. Effects of jogging and breakfast consumption on weight changes in overweight high school students at Surakarta-Indonesia. Bali Medical Journal. 2018;7(2):472-4. doi: 10.15562/bmj.v7i2.1065.
128	Muharramah A, Doewes M, Tamtomo DG. Effects of jogging and breakfast consumption on weight changes in overweight high school students at Surakarta-Indonesia. Bali Medical Journal. 2018;7(2):472-4. doi: 10.15562/bmj.v7i2.1065.
129	Organization WH. Status report on ‘physical activity and health in the South-East Asia Region’: July 2018 2018.
130	Priyanto LD. The Relationship of Age, Educational Background, and Physical Activity on Female Students with Anemia. Jurnal Berkala Epidemiologi. 2018;6(2):139-46.
131	Putra YW, Rizqi AS. Index massa tubuh mempengaruhi aktivitas remaja putri SMP Negeri 1 Sumberlawang (BMI influences activities of female students at State Junior High School 1 Sumberlawang). Gaster. 2018;16(1):105-15.
132	Singal GA, Mayulu N, Rattu AJM. Hubungan antara aktivitas fisik, screen time dan konsumsi minuman ringan dengan status gizi pada siswa SMA Katolik Frater Don Bosco Manado (The relationship between physical activity, screen time, and soft drink with nutritional status in students at SMA Katolik Frater Don Bosco Manado). Paradigma. 2018;5(2):96-117.
133	Soputan VC, Bidjuni H, Kallo V. Hubungan kebiasaan menonton televisi dengan obesitas pada remaja di SMA Negeri 1 Tombariri Kabupaten Minahasa (The relationship between watching TV and obesity in adolescents in SMA Negeri 1 Tombariri Kabupaten Minahasa). e-journal Keperawatan. 2018;6(1):1-7.
134	Syafitri DA, A. RSD, Kolifah K. Pengaruh senam dismenorea terhadap penurunan skala nyeri haid pada remaja di SMKN 1 Jombang (The effect of dysmenorrhoea dance toward the decrease of dysmenorrhoea in adolescents in SMKN 1 Jombang). Wijaya Kusuma Malang Journal. 2018;2(2):67-72.
135	Tanzila RA, Chairani L, Prawesti SA, editors. Pengaruh latihan aerobik terhadap kebugaran kardiorespirasi pada siswa SMP di Palembang (The effect of aerobic exercise toward cardiorespiration fitness in junior high school students in Palembang). APKKM Ke-6 Fakultas Kedokteran Universitas Muhammadiyah Surabaya; 2018; Surabaya. Surabaya: Fakultas Kedokteran Universitas Muhammadiyah Surabaya; 2018.
136	Triandhini RLNKR, Kinasih A, Sriwijayanti A. Konsumsi tinggi lauk hewani, rendah sayur dan rendah aktivitas fisik berhubungan dengan kejadian kelebihan berat badan pada anak sekolah dasar (Consumption of high meats, low vegetables, and low physical activity is associated with overweight in elementary school students) The Indonesian Journal of Nutrition. 2018;6(2):139-47.
137	Utami NP, Purba MB, Huriyati E. Exposure of Screen Time in Relationship with Obesity in Junior High School Adolescence in Yogyakarta. Jurnal Dunia Gizi. 2018;1(2):71-8.
138	Vancampfort D, Stubbs B, Firth J, Van Damme T, Koyanagi A. Sedentary behavior and depressive symptoms among 67,077 adolescents aged 12–15 years from 30 low- and middle-income countries. The International Journal of Behavioral Nutrition and Physical Activity. 2018;15.
139	Yulia C, Khomsan A, Sukandar D, Riyadi H. Nutritional Status, Physical Activity, and Sedentary Activity of School Children in Urban area, West Java, Indonesia. Jurnal Gizi dan Pangan. 2018;13(3):123-30.
140	Yulianti I, S. B. EM, Ibnu F. Hubungan perilaku sedentari dengan kejadian obesitas pada remaja di SMP Negeri 1 Mojoanyar Mojokerto (The association between sedentary behaviour and obesity in adolescents in SMP Negeri 1 Mojoanyar Mojokerto). Surya. 2018;10(01):43-7.
141	Amelia VL, Ramdani ML. Screen time activity and its impact to sleep duration of school-aged. MEDISAINS. 2019;17(1):3-7.
142	Anwar C, Budiono I, Pamot H. Traditional Softball Games Effective Modified for Improving Nutritional Status and Physical Fitness in Elementary School Children. KEMAS: Jurnal Kesehatan Masyarakat. 2019;15(2).
143	Dhamayanti M, Dwiwina RG, Adawiyah R. Influence of Adolescents' Smartphone Addiction on Mental and Emotional Development in West Java, Indonesia. Maj Kedokt Bdg-MKB. 2019;51(1):46-52. doi: 10.15395/mkb.v51n1.1577.
144	Fadhilah A, Allenidekania A. The Relationship between Activity Level and Fatigue in Indonesian Children with Acute Lymphocytic Leukemia in the Home Setting. Comprehensive Child & Adolescent Nursing. 2019;42:47-55. doi: 10.1080/24694193.2019.1577925.
145	Farida J, Wijayanti AC. The Relation between Sedentary Behavior and Physical Activity and Junior High School Adolescents Nutritional Status in Purwosari Health Center Surakarta. 2019.
146	Fitria S, Pujiastuti SE, Mulyantoro DK, editors. Implementation of Reproductive Health Gymnastics Against Female Adolescents Hemoglobin Level. E3S Web of Conferences; 2019: EDP Sciences.
147	Khan A, Uddin R, Lee E-Y, Tremblay MS. Sitting time among adolescents across 26 Asia–Pacific countries: a population-based study. International journal of public health. 2019;64(8):1129-38. doi: 10.1007/s00038-019-01282-5.
148	Nahdliyah AI, Martani RW, editors. Relationship Between Game Online Addiction With Body Posture Among Elementary School Students in Pekalongan City, Central Java, Indonesia. International Nursing Conference on Chronic Diseases Management; 2019.
149	Pasaribu AMN, Mashuri H. The role of rhythmic gymnastics for physical fitness for elementary school students. Jurnal SPORTIF: Jurnal Penelitian Pembelajaran. 2019;5(1):89-97.
150	Pengpid S, Peltzer K. Leisure-Time Sedentary Behavior Is Associated with Psychological Distress and Substance Use among School-Going Adolescents in Five Southeast Asian Countries: A Cross-Sectional Study. International Journal of Environmental Research and Public Health. 2019;16(12). doi: http://dx.doi.org/10.3390/ijerph16122091.
151	Pengpid S, Peltzer K. Behavioral Risk Factors Of Non-Communicable Diseases Among A Nationally Representative Sample Of School-Going Adolescents In Indonesia. International journal of general medicine. 2019;12:387-94. doi: http://dx.doi.org/10.2147/IJGM.S226633.
152	Sembiring I. The Effect of Circuit Games to Physical Fitness On 5th Grade Students of Elementary School in Year 2015. Jambura Journal of Sports Coaching. 2019;2(1):63-72.
153	Vancampfort D, Ashdown-Franks G, Smith L, Firth J, Van Damme T, Christiaansen L, et al. Leisure-time sedentary behavior and loneliness among 148,045 adolescents aged 12–15 years from 52 low- and middle-income countries. Journal of Affective Disorders. 2019;251:149-55. doi: 10.1016/j.jad.2019.03.076.
154	Vancampfort D, Firth J, Smith L, Stubbs B, Rosenbaum S, Van Damme T, et al. Cannabis use and leisure-time sedentary behavior among 94,035 adolescents aged 12–15 years from 24 low- and middle-income countries. Addictive Behaviors. 2019;99. doi: 10.1016/j.addbeh.2019.106104.
155	Vancampfort D, Stubbs B, Mugisha J, Firth J, Van Damme T, Smith L, et al. Leisure-time sedentary behavior and suicide attempt among 126,392 adolescents in 43 countries. Journal of Affective Disorders. 2019;250:346-53. doi: 10.1016/j.jad.2019.03.053.
156	Vancampfort D, Van Damme T, Firth J, Hallgren M, Smith L, Stubbs B, et al. Correlates of leisure-time sedentary behavior among 181,793 adolescents aged 12-15 years from 66 low-and middle-income countries. PloS one. 2019;14(11). doi: 10.1371/journal.pone.0224339
157	Wahyuni AS, Siahaan FB, Arfa M, Alona I, Nerdy N. The Relationship between the Duration of Playing Gadget and Mental Emotional State of Elementary School Students. Open Access Maced J Med Sci. 2019;7(1):148-51. doi: 10.3889/oamjms.2019.037.
158	Wijayanti D, Salimo H, Dewi YLR. Multilevel Analysis on the Determinants of overweight and obesity among primary school students in Boyolali, Central Java. Journal of Maternal and Child Health. 2019;4(5):294-301.
159	Aminah H, Shadiqin A, Kahri M, editors. Effect of Physical Fitness Exercises in 2012 and New Indonesian Gymnastics Exercise (SRIBU) Exercises on Physical Fitness Level of Female Students. 1st South Borneo International Conference on Sport Science and Education (SBICSSE 2019); 2020: Atlantis Press.
160	Arfines PP, Luglio HF, Kusumawardani N, editors. Prevalence and Lifestyle Risk Factors of Overweight and Obesity Among Indonesian Adolescents: An Analysis of Global School-Based Health Survey 2007 and 2015. 4th International Symposium on Health Research (ISHR 2019); 2020: Atlantis Press.
161	Asnita Y, Aritonang EY, Lubis Z. The Effect of Sedentary Lifestyle on the Incidence of Obesity on Adolescents in SMUN 7 Banda Aceh. Britain International of Exact Sciences (BIoEx) Journal. 2020;2(1):53-60.
162	Fajriyah A, Handayani OWK, Cahyati WH. Obesity Determinants of Teenagers in Rural Areas. Public Health Perspective Journal. 2020;5(1).
163	Hadi H, Nurwanti E, Gittelsohn J, Arundhana AI, Astiti D, West KP, et al. Improved Understanding of Interactions between Risk Factors for Child Obesity May Lead to Better Designed Prevention Policies and Programs in Indonesia. Nutrients. 2020;12(1):12. doi: 10.3390/nu12010175.
164	Hartati SCY, Hidayat T, Wisnu H, Prakoso BB, editors. Improvement of Physical Fitness Through Management of Daily Physical Activity of Elementary School Students. 3rd International Conference on Innovative Research Across Disciplines (ICIRAD 2019); 2020: Atlantis Press.
165	Oktariyana O, Asmawi M, Zamzami IS. Enhancement of Students’ Fitness Using Rhythmic Gymnastics (Batara Gymnastics). ACTIVE: Journal of Physical Education, Sport, Health and Recreation. 2020;9(1):23-7.
166	Syamsuardi S, Kahri M, Shadiqin A, editors. The Effects of Addition of Physical Activity Beyond Physical Education Learning Toward the Level of Physical Fitness. 1st South Borneo International Conference on Sport Science and Education (SBICSSE 2019); 2020: Atlantis Press.

## Sheet: Correlate of PA
	No	Author	Year	Title	Publication type	Full-text availability	Language of the full-text	Abstract availability	Language of the abstract	Study design	Research method	Study sample and study population							Measure of physical activity (PA)				Measure of sedentary behaviour (SB)				Other PA or SB related measure				Intervention/experiment description		Study Topic	Results	Notes
												Sample size	Sampling method	Sex	Age/Grade	Rural (R)/Urban (U)	Island (Area)	Population group (school level)	Type	Device/questionnaire description	Domain/type of PA	Validated (Yes/No)	Type	Device/questionnaire description	Domain/type of SB	Validated (Yes/No)	Type	Device/questionnaire description	Variables assessed	Validated (Yes/No)	Intervention type (general)	Intervention type (specific)
	No	Author	Year	Title	Publication type	Full-text availability	Language of the full-text	Abstract availability	Language of the abstract	Study design	Research method	Study sample and study population							Measure of physical activity (PA)				Measure of sedentary behaviour (SB)				Other PA or SB related measure				Intervention/experiment description		Study Topic	Results	Notes
												Sample size	Sampling method	Sex	Age/Grade	Rural (R)/Urban (U)	Island (Area)	Population group (school level)	Type	Device/questionnaire description	Domain/type of PA	Validated (Yes/No)	Type	Device/questionnaire description	Domain/type of SB	Validated (Yes/No)	Type	Device/questionnaire description	Variables assessed	Validated (Yes/No)	Intervention type (general)	Intervention type (specific)
1	4	Irdianty, Mellia Silvy et al	2016	Aktivitas fisik dan konsumsi camilan pada remaja obesitas di pedesaan dan perkotaan Kabupaten Bantul (Physical activities and snack consumption of rural and urban obese adolescents in Bantul)	Journal article	Yes	Bahasa Indonesia	Yes	English	case control	Quantitative	n/a	n/a	both	Senior high school	both	Java (Yogyakarta)	Senior high school	n/a	n/a	total	n/a	n/a	n/a	n/a	n/a	n/a	n/a	n/a	n/a	n/a	n/a	Correlate of PA	Adolescents who do light physical activities are more likely have obesity almost 5 times than those who do sufficient physical activity
2	7	Irawati Sjahid, Suzy et al.	2001	Hubungan Pola Makan dan Pola Aktivitas Fisik dengan Obesitas pada Anak	Journal article	Yes	Bahasa Indonesia	Yes	both	Cross-sectional	Quantitative (Correlation, comparison)	122	n/a	both	4-12	n/a	Java (Bandung)	Kindergarten, Primary school	self-administered questionnaire	weekly physical activity	total	n/a	n/a	n/a	n/a	n/a	Measurement, interview	Weight scale, stadiometer, 24-hour dietary recal, questionnaire	height, weight, BMI, Eating pattern	n/a	n/a	n/a	Correlate of PA	The t test analysis of PAS reveals that obese children have low PAS compared to non-obese children (p=0.000). PAS has significant negative correlation with BMI (r=-0.615; p<0.001). It is also found that physical activity score (PAS) has a stronger effect than calorie intake (p=0.000 compared to p=0.026 and 0.0001) in the development of primary childhood obesity.
3	10	Robert, Daniel et al.	2007	Status gizi, aktivitas fisik, dan prestasi akademik siswa SMA gakin dan non-gakin di Kota Bitung	Journal article	Yes	Bahasa Indonesia	Yes	English	Cross-sectional study	Quantitative (Descriptive, Comparison)	314 (140 male, 174 female)	proportional stratified random sampling	both	16-18 years old	n/a	Sulawesi (Bitung)	Senior high school	self-administered questionnaire	Modified IPAQ	Total	n/a	n/a	n/a	n/a	n/a	Measurement,Self-administered (paper based)	Questionnaire, weight digital scale, microtoise, 24-hour food recall	Demographic data, height, weight, BMI, calorie intake	n/a	n/a	n/a	Correlate of PA	There was a significant difference in nutritional status, light physical activity, and academic achievement in poor and non-poor high school students. But there was no significant difference in the medium and heavy physical activity.
4	14	Ciptaningtyas, Ratri et al.	2012	Perbedaan Gender Dalam Masalah Obesitas dan Aktifitas Fisik Pada Siswa SMP (Gender Differences in Obesity and Physical Activity Among Secondary School Students)	Journal article	YES	Bahasa Indonesia	Yes	Both	Cross-sectional study	Quantitative (Comparison)	134 (71 male, 63 female)	proportional random sampling	both	grade 7-9	n/a	Java (Jakarta)	Senior high school	self-administered	n/a	total	Yes	n/a	n/a	n/a	n/a	Measurement, Self-administered (paper based)	weight scale, microtoise, 2 x 24 hour food recall.	height, weight, BMI, Nutrient intake	n/a	n/a	n/a	Correlate of PA	In total, a 14.9% of students were obese. There was a significant difference between sex for obesity and physical activity. Boys consumpt more calories than girls. Girls did less physical activities than boys. Both boys and girls had unbalanced diet, low consumption of fibre, yet excessive consumption of fat and protein.
5	15	Hanifah, Nurul et al.	2012	Hubungan Kontribusi Beban Glikemik Makanan Dan Aktivitas Fisik Terhadap Kejadian Gizi Lebih Pada Remaja Di Smp Full Day Surabaya	Journal article	YES	Bahasa Indonesia	Yes	Both	case control design	Quantitative (Correlation)	70 (46 male, 24 female)	simple random sampling	both	12-14 years old	n/a	Java (Surabaya)	Junior high school	self-administered activity form	activity record 2 times	total	n/a	n/a	n/a	n/a	n/a	Measurement, Self-administered (paper based)	food recall 2 x 24 hours, weight scale, microtoise	height, weight, BMI, Nutrient intake	n/a	n/a	n/a	Correlate of PA	The result showed that variables in correlation with overweight status in full day junior high school Surabaya were energy level (p= 0.004, OR = 5.06, 95% CI = 1.79 < OR < 14.31), protein intake (p = 0.02, OR=5.57, 95% CI = 1.41< OR < 21.99), glycemic load (p = 0.007, OR = 4.5, 95% CI= 1.59 < OR < 12.66) and physical activity level (p = 0.042, OR = 3.37, 95% CI = 1.164 < OR < 9.744). The study co…
6	19	Pramono, Adriyan et al.	2014	Kontribusi Makanan Jajan dan Aktivitas Fisik Terhadap Kejadian Obesitas pada Remaja di Kota Semarang	Journal article	YES	Bahasa Indonesia	Yes	Both	case control design	Quantitative (Correlation)	148	Simple random sampling	both	12-15 years old	n/a	Java (Semarang)	Junior high school	interview-administered questionnaire	Structured Questionnaire	total	n/a	n/a	n/a	n/a	n/a	Measurement, interview	weight scale, microtoise, interview guideline and booklet	height, weight, BMI, Nutrient intake	n/a	n/a	n/a	Correlate of PA	there is a significant association between dietary western fast foods, local street foods and physical activity levels to adolescents obesity (P <0.05). Logistic regression showed that local street foods > 300 kcal and light physical activity contributed 3.2 times and 5.1 times to adolescents obesity. In conclusion, street foods contained more than 300 kcal and light physical activity contributed…
7	21	Rabaity, Aljannah et al.	2012	KONSUMSI GULA SEDERHANA DAN AKTIFITAS FISIK SEBAGAI FAKTOR RISIKO KEJADIAN HIPERTENSI OBESITIK PADA REMAJA AWAL	Journal article	YES	Bahasa Indonesia	Yes	Both	case control design	Quantitative (Descriptive, Correlation)	76 (23 male, 15 female for each group)	proportional random sampling	both	12-14 years old	n/a	Java (Semarang)	Junior high school	interview-administered questionnaire	Physical activity Questionnaire	total	n/a	n/a	n/a	n/a	n/a	Measurement, self-report (Paper based)	digital weight scale, microtoise, sphygmomanometer, Food Frequency Questionnaire	height, weight, BMI, blood pressure, sugar intake	n/a	n/a	n/a	Correlate of PA	Case control group has lower level of high level of PA than control group (55.3% vs 81.6%). Case control has higher level of sugar intake than control group (63.2% vs 39.5%). There is a significant correlation between refined sugars intake and physical activity on hypertension obesitic on early adolescence.
8	22	Sawello, Meirlyn Andiny et al.	2012	ANALISIS AKTIVITAS RINGAN SEBAGAI FAKTOR RISIKO TERJADINYA OBESITAS PADA REMAJA DI SEKOLAH MENENGAH PERTAMA NEGERI 1 MANADO	Journal article	YES	Bahasa Indonesia	Yes	both	case control design	Quantitative (Descriptive, Correlation)	82 (50 male, 32 female)	Purposive sampling	both	11-14 years old	n/a	Sulawesi (Manado)	Junior high school	interview-administered questionnaire	Questionnaire	total	n/a	n/a	n/a	n/a	n/a	measurement	digital weight scale, microtoise	height, weight, BMI	n/a	n/a	n/a	Correlate of PA	The majority of obese group did low level PA, the majority of non-obese group did moderate lelev PA. There is a relationship between PA and obesity in adolescents.
9	23	Suandana, IN et al.	2015	HUBUNGAN AKTIVITAS FISIK DENGAN OBESITAS PADA ANAK SEKOLAH DASAR (ASSOCIATION OF PHYSICAL ACTIVITY WITH OBESITY IN ELEMENTARY SCHOOL STUDENT)	Journal article	YES	Bahasa Indonesia	Yes	both	Cross-sectional study	Quantitative (Descriptive, Correlation)	128	consecutive sampling	both	6-8 years old	n/a	Bali	Primary school	self-administered questionnaire	Questionnaire	total	n/a	n/a	n/a	n/a	n/a	measurement	analog weight scale, microtoise	height, weight, BMI	n/a	n/a	n/a	Correlate of PA	Sleep time and play outside associated with obesity status and there is no significant association between watching TV and obesity
10	24	Suryaputra, Kartikaet al.	2012	PERBEDAAN POLA MAKAN DAN AKTIVITAS FISIK ANTARA REMAJA OBESITAS DENGAN NON OBESITAS (The Difference of Food Pattern and Physical Activity between Obese and Non Obese Teenage Group)	Journal article	YES	Bahasa Indonesia	Yes	Both	Cross-sectional study	Quantitative (Descriptive, Comparison)	40	simple random sampling	both	15-17	n/a	Java (Surabaya)	Senior high school	self-administered activity form	Activity recall form for 2 days	total	n/a	n/a	n/a	n/a	n/a	self-report (paper based), interview	food recall 2 x 24 hours, eat pattern questionnaire	nutritional intake, eat pattern, height, weight, BMI	n/a	n/a	n/a	Correlate of PA	The majority (60%) of obese group has a low level of nutritional knowledge, 85% of non obese group has a moderate level of nutritional knowledge (significant difference between obese and non-obese group. The majority of obese group eat more frequently and eat more fast-food and snacks than non-obese group. Obese group has a higher nutritional intake compared to non-obese. The majority of obese gr…
11	25	Tiala, Maria Elisabeth Adeline Ra Pati et al.	2013	Hubungan antara Aktivitas Fisik dengan Lingkar Pinggang pada Siswa Obes Sentral	Journal article	YES	Bahasa Indonesia	Yes	Both	Cross-sectional study	Quantitative	61 (10 male, 51 female)	purposive sampling	both	14-18 years old	n/a	Sulawesi (Manado)	Senior high school	self-administered questionnaire	GPAQ	total	n/a	n/a	n/a	n/a	n/a	measurement	tape One Med	waist circumference	n/a	n/a	n/a	Correlate of PA	The majority of obese respondent has a moderat level of PA (62.29%). There is no relationship between PA level and waist circumference in central obese students. The number of central obese students are more in female than in male.
12	28	Andrewartha, Gede et al.	2017	HUBUNGAN POLA AKTIVITAS FISIK DENGAN STATUS NUTRISI PADA SISWA KELAS X TAHUN AJARAN 2014-2015 DI SEKOLAH MENENGAH KEJURUAN NEGERI 5 DENPASAR (The relationship between physical activity pattern and nutritional status in students grade X year 2014-2014 in Vocational State School 5 Denpasar)	Journal article	YES	Bahasa Indonesia	Yes	Both	Cross-sectional study	Quantitative (Correlation)	100	simple random sampling	both	15-19 years old	n/a	Bali	Senior high school (Vocational school)	self-administered	Indonesian version of PAQ-A (Physical Activity Questionnaire for Adolescent)	Total	n/a	n/a	n/a	n/a	n/a	measurement	weight scale, microtoise, tape	weight, height, abdominal circumference	n/a	n/a	n/a	Correlate of PA	underweight: 36%, normal weight: 42%, overweight: 6%, obese 1: 10%, obese 2: 6%. Low level of PA: 68%, moderate level of PA: 32%. There is no relationship between physical activity level and nutritional status.
13	29	Anggraini, Olivia	2018	TIDAK ADA KORELASI ANTARA ASUPAN KARBOHIDRAT SEDERHANA, LEMAK JENUH, DAN TINGKAT AKTIVITAS FISIK DENGAN STATUS GIZI PADA REMAJA DENGAN KEGEMUKAN DAN OBESITAS (No correlation among simple carbohydrate intake, saturated fat intake, and physical activity level with the nutrition status in overweight and obese adolescent)	Journal article	YES	Bahasa Indonesia	Yes	Both	Cross-sectional study	Quantitative (Correlation)	69 (40 male, 29 female)	purposive sampling	both	15-17 years old	n/a	Java (Malang)	Senior high school	interview-administered questionnaire	Physical Activity Questionaire for Adolescent (PAQ-A)	Total	n/a	n/a	n/a	n/a	n/a	Interview, measurement	Semi Qualitative Food Frequency (SQ-FFQ), weight scale, microtoise	simple carbohydrate and saturated-fat intake, height, weight, BMI	n/a	n/a	n/a	Correlate of PA	72.8% of overweight students did low level PA, 80% of obese studetns did low level PA. The rest did moderate level of PA. There is no relationship between nutritional status of overweight and obese students and simple carbohydrate and saturated-fat intake and physical activity level.
14	30	Ariani, Nia Lukita et al.	2017	KETERKAITAN AKTIVITAS FISIK DENGAN INDEKS MASSA TUBUH (IMT) SISWA SD KOTA MALANG (The relationship between physical activiy and BMI in elementary school students in Malang).	Journal article	YES	Bahasa Indonesia	Yes	Both	Cross-sectional study	Quantitative (Correlation) Observational analitic	76 (37 male, 39 female)	purposive sampling	both	8-13 years old	n/a	Java (Malang)	Primary school	self-administered activity form	Physical activity form	total	n/a	n/a	n/a	n/a	n/a	self-report (paper based)	food recall 2x24 hour, weight scale, microtoise, tape	nutritional intake, height, weight, BMI, waist and hip circumference	n/a	n/a	n/a	Correlate of PA	There is no relationship between nutritional intakes and BMI. There is a relationship between PA and BMI.
15	35	Zuhdy, Nabila et al.	2015	Aktivitas Fisik, Pola Makan dan Status Gizi Pelajar Putri SMA di Denpasar Utara (Physical Activity, Food Consumption and Nutritional Status among Female High School Students in North Denpasar)	Journal article	Yes	Bahasa Indonesia	Yes	Both	Cross-sectional	Quantitative (descriptive and correlation)	75	random sampling	female	15 -16	n/a	Bali	Senior high school	interview-administered questionnaire	Adolescent Physical Activity Recall Questionnaires (APARQ)	total	n/a	n/a	n/a	n/a	n/a	self-report, measurement	Semi-quantitative Food Frequency Questionnaires (SQ-FFQ), weight control questionnaire, weight sale, microtoise, tape	eating pattern, weight control effort, weight, height, stomach and upper arm circumference	n/a	n/a	n/a	Correlate of PA	Berdasarkan perhitungan METs, aktivitas fisik partisipan cenderung sedang dan berat. Jenis olahraga yang teratur dilakukan oleh pelajar putri SMA adalah jalan santai (84%), jogging (65,3%) dan badminton (46,7%). Selain itu pelajar putri juga teratur menari (18,7%) dan yoga (37,3%). Aktivitas fisik lainnya yang paling sering dilakukan pelajar putri adalah kegiatan domestik yaitu sebesar 89,3%. Phy…
16	36	Zamzani, M et al.	2016	Aktivitas fisik berhubungan dengan kejadian obesitas pada anak Sekolah Dasar (Children’s physical activity was related with obesity in elementary children)	Journal article	Yes	Bahasa Indonesia	Yes	Both	Cross-sectional	Observational study (Quantitative)	96	purposive sampling	both	9-14	n/a	Java (Yogyakarta)	Primary school	self-administered questionnaire	Questionnaire	total	n/a	n/a	n/a	n/a	n/a	measurement	microtoise, digital weight scale	height, weight, BMI	n/a	n/a	n/a	Correlate of PA	Physical activity had a significant relationship with the incidence of obesity in children, with p value 0.009 (<0.05) with OR 5.69 (95% CI: 1.42 to 22.65). In other words children who did moderate to severe activity ≤1 hour/day had 5 times higher chance to be obese than children with moderate to severe activity >1 hour/day.
17	39	Wulandari, Nyoman Wahyu Meta et al.	2015	Asupan Energi Dan Aktivitas Fisik Berhubungan Dengan Z-Score IMT/U Anak Sekolah Dasar di Daerah Perdesaan	Journal article	Yes	Bahasa Indonesia	Yes	Both	Cross-sectional	Quantitative (Correlation)	52	multistage random sampling	both	9-12	rural	Bali (Tabanan)	Primary School	interview-administered questionnaire	Physical Activity Quetionnaire for Older Children (PAQ-C)	total	n/a	n/a	n/a	n/a	n/a	self-report through interview, measurement	microtoise, digital weight scale, food recall questionnaire 2x24 hour	height. Weight, nutritional intake	n/a	n/a	n/a	Correlate of PA	Rata-rata skor PAQ-C (aktivitas fisik) responden adalah sebesar 1,87 yang berarti rata-rata responden memiliki aktivitas yang ringan. Ada hubungan yang signifi kan antara aktivitas fisik anak sekolah dasar dengan gizi lebih di daerah perdesaan Kecamatan Penebel Tabanan. There was a correlation between energy intake (p=0.003) and physical activity (p=0.003) with overnutrition.
18	40	Mustika, Pungky Anggraeni et al.	2012	HUBUNGAN POLA KONSUMSI DAN AKTIVITAS FISIK DENGAN GIZI LEBIH PADA SISWA SEKOLAH MENENGAH ATAS (SMA)	Journal article	Yes	Bahasa Indonesia	Yes	Both	Cross-Sectional	Quantitative (Correlation)	72	two stage sampling, purposive, simple random sampling	both	15-17	n/a	Java (Surabaya)	Senior high school	n/a	n/a	total	n/a	n/a	n/a	n/a	n/a	measurement	n/a	height, weight	n/a	n/a	n/a	Correlate of PA	Sebagian besar responden overweight (76,3%) melakukan aktivitas ringan dan sebagian besar responden obesitas (65,8%) melakukan aktivitas ringan. Data mengenai aktivitas fisik responden dengan status gizi lebih diuji menggunakan uji korelasi Spearman. Hasil analisis statistik menunjukkan bahwa tidak ada hubungan antara aktivitas fisik (p=0,376) dengan status gizi lebih responden.	there is no information on instrument to measure PA
19	43	Triandhini, RLNK Retno et al.	2018	Konsumsi tinggi lauk hewani, rendah sayur dan rendah aktivitas fisik berhubungan dengan kejadian kelebihan berat badan pada anak sekolah dasar	Journal article	Yes	Bahasa Indonesia	Yes	Both	Cross-Sectional	Quantitative (Correlation)	104 (52 normal weight, 52 overweight)	simple random sampling	both	10-12	rural	Java (Semarang)	Primary school	self-administered questionnaire	Physical Activity Questionnaire For Older Children (PAQ-C)	total	n/a	n/a	n/a	n/a	n/a	measurement, self-report	there is no information on instrument to measure height and weight, Food Frequency Questionnaire	height, weight, nutritional intake	n/a	n/a	n/a	Correlate of PA	There are significant correlation between physical activity and the incidence of overweight in children (ρ=0,003). Anak yang memiliki berat badan normal lebih banyak melakukan aktivitas fisik berat (15,38 %) dibandingkan anak yang memiliki berat badan lebih (1,92 %). Aktivitas fisik ringan lebih banyak dilakukan pada anak kelebihan berat badan (46,15%) dibandingkan anak dengan berat badan normal …	there is no information on instrument to measure height and weight,
20	46	Juwita Pramodya W. et al.	2015	Perbedaan Aktivitas Fisik, Kadar Hb, dan Kesegaran Jasmani (Studi pada Siswi Kek dan Tidak Kek di SMA N 1 Grogol Kabupaten Kediri)	Journal article	Yes	Bahasa Indonesia	Yes	English	Cross-Sectional	Quantitative (Comparison)	64	purposive sampling	female	15-18	n/a	Java (Kediri)	Senior high school	self-administered questionnaire	recall PA 2x24 hours questionnaire (1 weekday, 1 weekend)	total	n/a	n/a	n/a	n/a	n/a	measurement, test	hemoglobin analyzer, harvard step test	hempglobin level, physical fitness	n/a	n/a	n/a	Correlate of PA	Tingkat aktivitas fisik pada kelompok KEK dan tidak KEK sebagian besar berada dalam kategori ringan, yaitu sebesar 65,6% untuk kelompok KEK dan 50,0% untuk kelompok tidak KEK. Tingkat kesegaran jasmani pada kelompok KEK dan tidak KEK sebagian besar berada dalam kategori baik dan cukup. Pada kelompok KEK meliputi baik sebesar 37,5% dan cukup sebesar 34,4%. Sedangkan pada kelompok tidak KEK, baik s…	KEK= KURANG ENERGI KRONIS
21	49	Sulistiono, Agus Amin	2014	Prediksi Aktivitas Fisik Sehari-Hari, Umur, Tinggi, Berat Badan dan Jenis Kelamin terhadap Kebugaran Jasmani Siswa SMP di Banjarmasin (PREDICTION OF DAILY PHYSICAL ACTIVITY, AGE, HEIGHT, WEIGHT, AND SEX ON STUDENTS PHYSICAL FITNESS OF JUNIOR SECONDARY SCHOOLS IN BANJARMASIN)	Journal article	Yes	Bahasa Indonesia	Yes	Both	Cross-Sectional	R&D	184	purposive cluster sampling	both	11-16	n/a	Kalimantan (Banjarmasin)	junior high school	self-administered questionnaire	Questionnaire	total	n/a	n/a	n/a	n/a	n/a	measurement	partially n/a. bleep test	height, weight, physical fitness	n/a	n/a	n/a	Correlate of PA	the physical fitness for junior secondary school students in Banjarmasin can be predicted through daily physical activity that is measured through a questionnaire of physical activity, and the measurement of height, weight, age, and gender. Diperoleh persamaan regresi VO2Maks sebagai berikut: VO2Max = 19,949 + 0,334 NAF – 0,204 IMT + 1,564 U - 6,228 JK keterangan: NAR= Nilai Aktivitas fisik; IMT=…
22	52	Singal, Gabriella Angel et al.	2018	HUBUNGAN ANTARA AKTIVITAS FISIK, SCREEN TIME DAN KONSUMSI MINUMAN RINGAN DENGAN STATUS GIZI PADA SISWA SMA KATOLIK FRATER DON BOSCO MANADO	Journal article	Yes	Bahasa Indonesia	Yes	Both	Cross-Sectional	Quantitative (Correlation)	60	proportional simple random sampling	both	grade 11	n/a	Sulawesi (Manado)	Senior high school	interview	Interview form	total	n/a	n/a	n/a	screen time	n/a	n/a	n/a	n/a	n/a	n/a	n/a	Correlate of PA	terdapat hubungan antara aktivitas fisik, screen time, dan konsumsi minuman ringan dengan status gizi dan aktivitas fisik paling berhubungan terhadap status gizi pada siswa SMA Katolik Frater Don Bosco Manado. jumlah responden yang aktivitas fisik aktif sebanyak 18 responden (30,0%); sedangkan jumlah responden yang aktivitas fisik kurang aktif sebanyak 42 responden (70,0%). jumlah responden yang …	Instrumen untuk SB tidak diterangkan
23	56	Setiawan, Febri Endra Budi	2014	HUBUNGAN POLA MAKAN DAN AKTIVITAS FISIK ANAK DENGAN OBESITAS PADA ANAK USIA SEKOLAH DASAR DI SDN KAUMAN 1 MALANG	Journal article	Yes	Bahasa Indonesia	Yes	Both	Cross-sectional	Quantitative (Correlational)	44 (21 male, 23 female)	simple random sampling	both	6-12	n/a	Java (Malang)	Primary school	self-administered questionnaire	questionnaire	Total	yes	n/a	n/a	n/a	n/a	measurement, self-report	weight scale, measurement tape, triangle, table Z-score height/weight, questionnaire	weight, height, Nutritional Status, nutritional intake	n/a	n/a	n/a	Correlate of PA	Terdapat 31,8% anak beraktivitas fisik baik; 43,2% beraktivitas fisik cukup baik dan 25% beraktivitas fisik kurang baik. terdapat pengaruh yang signifikan antar pola makan dan aktivitas fisik anak terhadap terjadinya obesitas pada anak usia sekolah dasar di SDN Kauman 1 Malang.	sampling method being stated in the article didn't match with the actual nethod which is purposive sampling. Population all students, but sampling is only obes students.
24	63	Putri, Vina Rizky et al.	2017	Konsumsi Fast Food, Soft Drink, Aktivitas Fisik, dan Kejadian Overweight Siswa Sekolah Dasar di Jakarta	Journal article	Yes	Bahasa Indonesia	Yes	Both	Cross-sectional	Quantitative (Correlational)	114	quota sampling dengan kriteria	both	grade 4-5	n/a	Java (Jakarta)	Primary school	self-administered questionnaire	Questionnaire	total	n/a	n/a	n/a	n/a	n/a	self report	questionnaire of eating frequency in 1 month, 3x24-hour food recall, body fat analyzer, microtoise, measurement tape	eating frequency, nutritional intake, height, weight, total body fat, waist circumference	n/a	n/a	n/a	Correlate of PA	anak dengan aktivitas fisik ringan, konsumsi gorengan (≥3x/minggu), dan minuman bergula (≥3x/minggu) berisiko 2,5 (95% CI 1,19-5,39), 6,8 (CI 2,82-16,52), dan 10,7 (CI 4,46-25,72) kali mengalami overweight, secara berturut, dibanding anak dengan aktivitas fisik sedang, konsumsi gorengan dan minuman gula tinggi (masing-masing <3x/minggu). adanya hubungan konsumsi makanan tinggi energi (fast food, …
25	65	Putra, Yudha Wahyu	2018	INDEX MASSA TUBUH (IMT) MEMPENGARUHI AKTIVITAS REMAJA PUTRI SMP NEGERI 1 SUMBERLAWANG	Journal article	Yes	Bahasa Indonesia	Yes	Both	Cross-sectional	Quantitative (Descriptive, Correlational)	84	total sampling but actually purposive sampling	female	13-15	n/a	Java (Sragen)	Junior high school	self-administered questionnaire	(Trial of Activity for Adolescent Girls) TAAG.	total	n/a	n/a	n/a	n/a	n/a	n/a	n/a	n/a	n/a	n/a	n/a	Correlate of PA	Responden dengan tingkat aktivitas fisik ringan sebanyak 23 responden yang terdiri dari 11 responden kurus, 5 responden normal, 6 responden gemuk, dan 1 responden obesitas. Responden dengan tingkat aktivitas fisik sedang sebanyak 34 responden yang terdiri dari 6 responden kurus, 13 responden normal, 8 responden gemuk dan 7 responden obesitas. Responden dengan tingkat aktivitas fisik berat sebanya…	There is no information on how to measure BMI
26	71	Prihatini, Sri et al.	2007	Faktor risiko kegemukan pada anak sekolah usia 6-18 tahun di DKI Jakarta	Journal article	Yes	Bahasa Indonesia	Yes	English	Cross-sectional	Quantitative (Experiment)	7195	cluster sampling	both	6-18	urban	Java (Jakarta)	Primary, junior high, and senior high school	interview-administered questionnaire	Questionnaire	total	n/a	n/a	n/a	n/a	n/a	measurement	weight scale, microtoise	weight, height, BMI	n/a	n/a	n/a	Correlate of PA	Tidak terdapat hubungan antara status kegemukan dan aktivitas fisik. Anak yang jarang melakukan pekerjaan rumah tangga memiliki prevalensi kegemukan lebih tinggi dari anak yang sering bekerja di rumah. Terdapat hubungan antara kegemukan dengan melakukan pekerjaan rumah tangga
27	72	Premayani, IA et al.	2014	HUBUNGAN AKTIVITAS FISIK DENGAN INDEKS MASSA TUBUH PADA REMAJA	Journal article	Yes	Bahasa Indonesia	Yes	English	Cross-sectional	Quantitative (Correlational)	106(47 male, 59 female)	simple random sampling	both	13-15	n/a	Bali (Denpasar)	Junior high school	self-administered diary	diary	total	n/a	n/a	n/a	n/a	n/a	Measurement, interview	questionnaire, instrument to measure weight and height were not explained	weight, height, characteristics of subject	n/a	n/a	n/a	Correlate of PA	Remaja laki-laki tingkat aktivitasnya lebih tinggi dari pada perempuan. Sebagian besar sampel yaitu 64 orang (60,4%) memiliki aktivitas sangat ringan; 25.5 % ringan; 14.1% sedang. Dari 64 siswa (60,4%) yang tingkat aktivitas fisiknya sangat ringan, sebanyak 22 orang (34,4%) beresiko gemuk , 12 orang (18,8%) kegemukan , dan 1 orang (1,6%) obesitas. Terdapat hubungan signifikan antara aktivitas fis…
28	74	Permanasari, Yurista et al.	2017	Konsumsi Makanan Tinggi Kalori dan Lemak Tetapi Rendah Serat dan Aktivitas Fisik Kaitannya dengan Kegemukan pada Anak Usia 5–18 Tahun di Indonesia (THE CONSUMPTION OF FOODS WHICH HIGH CALORIES AND FAT BUT LOW IN FIBER AND PHYSICAL ACTIVITY AND ITS RELATIHIONSHIP TO OBESITY IN CHILDREN AGED 5-18 YEARS OLD IN INDONESIA)	Journal article	Yes	Bahasa Indonesia	Yes	Both	Cross sectional	Quantitative (Descriptive, Correlational)	15108	n/a	both	7-18	n/a	Indonesia (33 provinces)	n/a	n/a	n/a	Total	n/a	n/a	n/a	n/a	n/a	n/a	n/a	n	n/a	n/a	n/a	Correlate of PA	Consumption of foods associated with obesity is the consumption of fat (p=0,017). Meanwhile, there is no relationship between consumption of energy (p=0,457), fiber (p=0,431), and physical activities (p=0,078) with obesity.	using secondary data from Basic health research (Riskesdas 2013) and Individual Food Consumption Survey, 2014
29	76	Cici Octari et al	2014	Hubungan Status Sosial Ekonomi dan Gaya Hidup dengan Kejadian Obesitas pada Siswa SD Negeri 08 Alang Lawas Padang	Journal article	Yes	Bahasa Indonesia	Yes	Both	Cross-sectional	Quantitative (Descriptive, Correlational)	195	simple random sampling, but actually proportional random sampling	both	grade 1-5	n/a	Sumatra (Padang)	Primary school	self-administered questionnaire	Questionnaire	total	n/a	n/a	n/a	n/a	n/a	self report, measurement	Questionnaire, weight scale, microtoise	parent's educational and salary background, eating pattern, weight, height		n/a	n/a	Correlate of PA	8,21% siswa mengalami obesitas, 11,79% overweight atau gemuk, 82,60% tingkat pendapatan orang tua siswa berada di atas garis kemiskinan, 71,30% ayah dan 71,80% ibu siswa memiliki tingkat pendidikan menengah, 58,50% siswa memiliki pola makan baik, dan 59.53% memiliki aktifitas fisik aktif. Tidak didapatkan hubungan yang bermakna antara kejadian obesitas dengan tingkat pendidikan orang tua (ayah: p…
30	78	Noviyanti, Retno Dewi et al.	2017	Hubungan Pengetahuan Gizi, Aktivitas Fisik, dan Pola Makan Terhadap Status Gizi Remaja di Kelurahan Purwosari Laweyan Surakarta	Journal article	Yes	Bahasa Indonesia	Yes	Bahasa Indonesia	Cross-sectional	Quantitative (Descriptive, Correlational)	100 (53 male, 47 female)	simple random sampling.	both	n/a	n/a	Java (Surakarta)	n/a	interview-administered questionnaire	Questionnaire	total	n/a	n/a	n/a	n/a	n/a	Measurement, interview	weight scale, microtoise, medline, questionnaire	weight, height, BMI, eating pattern		n/a	n/a	Correlate of PA	kategori aktifitas fisik 100 sampel remaja Kelurahan Purwosari Kecamatan Laweyan adalah ringan 60% dan sedang 40%. Hasil analisis hubungan pengetahuan gizi terhadap status gizi remaja (p=0.147), aktivitas fisik terhadap status gizi remaja (p=0.115) dan pola makan terhadap status gizi remaja (p=0.078). Kesimpulan tidak ada hubungan pengetahuan gizi, aktivitas fisik dan pola makan terhadap status g…
31	84	Mexitalia, Maria et al.	2012	Perbedaan status gizi, kesegaran jasmani, dan kualitas hidup anak sekolah di pedesaan dan perkotaan (The comparison of nutritional status, physical fi tness and quality of life of urban and rural school children)	Journal article	Yes	Bahasa Indonesia	Yes	Both	Cross-sectional	Quantitative (Comparative)	162	consecutive sampling	both	8-10	both	Java (Semarang and Jepara)	primary school	self-administered questionnaire	Global Physical Activity Questionairre (GPAQ)	total	n/a	n/a	n/a	n/a	n/a	measurement, test, self-report	Tanita BC 545 Inner Scan Body Composition, wall-mounted stadiometer, 20 m multistage shuttle run test, Pediatrics Quality of Life (PedsQOL) 4.0 questionnaire	weight, height, body fat, physical fitness, quality of life	yes	n/a	n/a	Correlate of PA	Body mass index (18.97 vs 15.16 kg/m2) and body fat (26.03% vs 18.03%) of urban children were higher than that of the rural’s (p<0.001). Children in rural area were significantly more active, have higher physical fi tness level (VO2 max 28.54±1.79 ml/kg/min vs 21.57±1.79 ml/kg/min) (p<0.01), and have higher score in quality of life (2243 ± 295,8) compared to the children from urban area (2133 ± 3…
32	91	Kurdanti, Weni et al.	2015	Faktor-faktor yang mempengaruhi kejadian obesitas pada remaja	Journal article	Yes	Bahasa Indonesia	Yes	Both	A case control study	Quantitative (Descriptive, Correlational)	144	not mentioned but purposive sampling	both	grade 10-11, 15-18	n/a	Java (Yogyakarta)	Senior high school	device-based	Pedometer	total	n/a	n/a	n/a	n/a	n/a	measurement, questionnaire	self-esteem scale, semi quantitative food frequency questionare (SQ-FFQ), not mentioned instrument for measuring BMI	self esteem score, nutritional intake, weight, height,	n/a	n/a	n/a	Correlate of PA	Factors significantly associated and a risk factor for obesity in adolescent are energy intake, fat, carbohydrates, the frequency of fast food, and the morning breakfast intake. Hasil yang bermakna dengan kejadian obesitas adalah faktor aktivitas fisik dan faktor genetik (status obesitas ibu dan ayah) (p<0,05) (Tabel 2). Remaja obesitas memiliki aktivitas fisik tidak aktif yang lebih tinggi diban…
33	99	H., Kinanthi Mestuti et al.	2014	Faktor Risiko Kejadian Overweight Pada Anak Stunting Usia Sekolah Dasar Di Semarang Timur	Journal article	Yes	Bahasa Indonesia	Yes	Both	case-control design	Quantitative (Descriptive, Correlational)	60 (30 case group, 30 control group)	not mentioned but purposive sampling	both	6-13	n/a	Java (Semarang)	Primary school	interview-administered questionnaire	modified Physical Activity Questionnaire Children (PAQ-C	total	n/a	n/a	n/a	n/a	n/a	Measurement, interview	FFQ (Food Frequency Questionaire), questionnaire for family income	nutritional intake, family income	n/a	n/a	n/a	Correlate of PA	Adequacy of energy intake, adequacy of fat intake, adequacy of protein intake, and maternal’s nutritional status were risk factors of overweight in stunted elementary school aged children. Whereas physical activity level, family per capita income level and paternal nutritional status weren’t risk factors of overweight in stunted elementary school aged children.
34	106	Harahap, Heryudarini et al.	2018	Association of energy intake and physical activity with overweight among Indonesian children 6-12 years of age	Journal article	Yes	English	Yes	English	cross-sectional	Quantitative (Descriptive, Correlational)	1143	A multistage random sampling	both	6-12	n/a	Indonesia	n/a	device-based	a DigiWalker pedometer 2 consecutive days	total	n/a	n/a	n/a	n/a	n/a	measurement, self and parents/caregiver report	stadiometer, digital weight scale, A one day 24h recall, questionnaire	height, weight, BMI, food intake, Socio-economic and demographic data	n/a	n/a	n/a	Correlate of PA	the 8 year old children had the highest step counts. Energy intake of urban children was higher than rural children, but their physical activity was lower. Overweight children reported a higher energy intake than normal weight children and their physical activity was lower. Stunted children had lower energy intake and higher activity. Children from higher SES had higher energy intakes but their p…
35	109	Indriawati, Ratna et al.	2009	Hubungan Konsumsi Makanan Cepat Saji dan Tingkat Aktivitas Fisik terhadap Obesitas pada Kelompok Usia 11-13 Tahun (The Correlation Between Fast Food Consumption and Level of Physical Activity to The Obesity in 11-13 Year Old)	Journal article	Yes	Bahasa Indonesia	Yes	Both	cross-sectional	Quantitative (Descriptive, Correlational)	128	random sampling	both	11-13	n/a	Java (Yogyakarta)	Junior high school	self-administered questionnaire	International Physical Activity Questionnaire (IPAQ)	total	n/a	n/a	n/a	n/a	n/a	measurement, self-report	Camry weight scale, stadiometer, Food Frequency Questionnaire	weight, height, BMI, food intake	n/a	n/a	n/a	Correlate of PA	Tidak ada hubungan yang bermakna antara banyaknya jenis fast food dan frekuensi konsumsi fast food terhadap obesitas (p>0,05) sedangkan tingkat aktivitas fisik memiliki hubungan bermakna dengan obesitas (p<0,05).
36	115	Tantut Susanto et al.	2016	School health promotion: A cross-sectional study on Clean and Healthy Living Program Behavior (CHLB) among Islamic Boarding Schools in Indonesia	Journal article	Yes	English	Yes	English	cross-sectional	Quantitative (Descriptive)	114	multiple-stage sampling	both	Average 13.17	n/a	Java (Jember)	Primary school, junior high school, senior high school	self-administered questionnaire	adopted from the checklist of the Indonesian Ministry of Health	exercise	n/a	n/a	n/a	n/a	n/a	self-report	adopted from the checklist of the Indonesian Ministry of Health	washing hands with running water and soap, eating healthy snacks, using clean and healthy latrines, eradicating mosquito larvae, not smoking at school, weighing and measuring height every 6 months, and disposing garbage properly, demograpic data	n/a	n/a	n/a	Correlate of PA	About 66.7% students received health education. Significant knowledge in CHLB (Clean and Healthy Living Program Behavior) in relation to health education and grade was observed (P < .05), including in-depth knowledge of exercises, measurable weight and height, smoking, and healthy latrines. Meanwhile, no significant difference was observed between the attitude toward CHLB and health education in …
37	118	FAIZAH, ZINATUL	2004	Faktor risiko obesitas pada murid sekolah dasar usia 6-7 tahun di semarang (Obesity risk factors in elementary school students age 6-7 year old in Semarang City).	Master Thesis	Yes	Bahasa Indonesia	Yes	English	Cross-sectional	Quantitative (Correlational)	1157	cluster random sampling	both	6-7	both	Java (Semarang)	Primary school	proxy report (by parents)	Questionnaire	total	n/a	n/a	n/a	n/a	n/a	measurement	CEBA digital weight scale, microtoise, Shakir tape, harpenden skinfold caliper, sphygmomanometer, questionnaire	weight, height, blood pressure, fat width, waist circumference, BMI, upper arm circumference, hip circumference	n/a	n/a	n/a	Correlate of PA	Obesity was found on 123 subject (10.6%), of which 83 male, 40 female students. The risk factors of obesity were male, chinese, the increase of mother body weight during pregnancy, twin obesity, eating frequency >3x/day, stay at more than 2 storey house, several known obesity risk factors, such as parental obesity, infant obesity, birth weight > 4 kg, breast feeding duration < 6 months, low physi…
38	119	Muhsin, Sri Wahyuni	2017	ANALISIS FAKTOR-FAKTOR PENYEBAB OVERWEIGHT DAN OBESITAS PADA ANAK USIA 7-12 TAHUN DI KABUPATEN ACEH BARAT	Master Thesis	n/a	n/a	Yes	Both	Cross-sectional	Quantitative (Correlational)	289	n/a	both	7-12	n/a	Sumatra (Aceh Barat)	Primary school	proxy report (by parents)	Questionnaire	total	n/a	n/a	n/a	n/a	n/a	interview, parental report	questionnaire, food recall form 24 hours	BMI, Sociodemography data, 3 days nutritional intake	n/a	n/a	n/a	Correlate of PA	There are 51.90% of 289 respondents who had overweight and obesity. Factors associated with overweight and obesity are energy and fat intake (OR=4,56 and 4,03), parent’s income, sedentary and light activity, mother's perception of child's weight status.
39	120	L., Yanti Kartika	2016	KEJADIAN DEPRESI, AKTIVITAS FISIK, DAN KUALITAS HIDUP PADA SISWA SMA OBESITAS DAN NON OBESITAS DI KOTA TANGERANG	Master Thesis	n/a	n/a	Yes	Both	Cross-sectional	Quantitative (Comparison)	134	purposive sampling	both	16-18	n/a	Java (Tangerang)	Senior high school	self-administered questionnaire	IPAQ Short	total	n/a	n/a	n/a	n/a	n/a	measurement, self-report	instruments for BMI were not mentioned, PedsQL Generic Core Scales Versi 4.0, Adolescent Depresssion Inventory questionnaire	BMI, Quality of life, depression status	n/a	n/a	n/a	Correlate of PA	67 obese adolescents and 67 non obese adolescents were included in the study. The prevalence of depression in obese adolescents was 5 times greater than non-obese adolescents. There were no statistically significant differences between physical activity obesity and non-obese adolescents. The quality of life of obese adolescents are less favorable than non-obese
40	122	Fitriyani, Novita Endang	2016	BEBERAPA FAKTOR RISIKO KEJADIAN OBESITAS PADA ANAK USIA SEKOLAH DASAR (Studi di SD Al-Irsyad Al Islamiyyah 01 dan 02 Purwokerto) (Several obesity risk factors in elemantary school students: a study in elementary school Al-Irsyad Al Islamiyyah 01 and 02 Purwokerto).	Master Thesis	n/a	n/a	Yes	Both	case-control design	Quantitative (Correlational)	100(50 case, 50 control)	simple random sampling	both	grade 2-5	n/a	Java (Purwokerto)	Primary school	n/a	n/a	n/a	n/a	n/a	n/a	n/a	n/a	n/a	n/a	n/a	n/a	n/a	n/a	Correlate of PA	faktor risiko obesitas adalah obesitas pada ayah, asupan energi tinggi, asupan lemak tinggi dan aktivitas fisik ringan.
41	134	Hadju, V. et al.	1998	Improvements of growth, appetite, and physical activity in helminth-infected schoolboys 6 months after single dose of albendazole	Journal article	Yes	English	Yes	Both	experiment	Quantitative (Experiment)	129	n/a	male	n/a	n/a	Sulawesi (Ujung Pandang)	Primary school	device-based	Caltrac (electronic accelerometer)	3 break time sessions	yes	n/a	n/a	n/a	n/a	measurement, test	ad lib consumption test, a Seca 7700 (Germany) portable beam balance, a Microtoise anthropometer, a polyvinyl-coated fiberglass tape measure, Holtain Skinfold Calipers (Germany), Stool samples (a modified Kato–Katz technique)	appetite, weight, height, mid-arm circumference, and triceps skinfold thickness, the presence of parasite eggs	yes	albendazole (two groups) or a placebo (one group)	Children received a single dose of 400 mg of albendazole or an identical placebo and were examined at baseline and 6 months after receiving drug or placebo.	Correlate of PA	Free play activity, measured by Caltrac accelerometers, increased by 28% in the albendazole group after treatment (P = 0.004) and did not change in the placebo group. We conclude that treatment with a single dose of albendazole may improve growth, appetite, and activity in areas with a high transmission of helminth infections.
